# Supplementary material for: Evaluating the welfare of extensively managed sheep
Source: PLoS One. 2019 Jun 19;14(6):e0218603. doi: 10.1371/journal.pone.0218603 (PMC6583969; doi:10.1371/journal.pone.0218603)
Supplement: S1 Data — (XLSX) [file pone.0218603.s001.xlsx]

## Sheet: Dataset relevant to Table. 3 
Farm	Visit	First or second visit	last shearing/crutching	Ewe number	breed	breed_classed (meat or wool)	Location	Enterprise	BCS	BCS_target	BCS_high	BCS_low	BCS_3	BCS_adequate	Fleece condition	Fleece_count	Injuries _head/neck	Injuries _ears	Injuries _eyes	Injuries _body	Injuries _rear	Injuries _legs	presence of inj	Tail Length	Dag score	Dag_(count)	further care	comment	Lameness (number)	lame_score	lame_score2	Lameness score	Comment
1	Weaning	first visit	≥ 4 months	1	Highlander	meat_breed	high_rainfal	Prime_lamb	2.75	1	0	0	0	1	0	0	0	0	0	0	0	0	0	1	0	0			1	1	0	(score 1)
1	Weaning	first visit	≥ 4 months	2	Highlander	meat_breed	high_rainfal	Prime_lamb	2.5	0	0	0	0	1	0	0	0	0	0	0	0	0	0	1	2	0			1	1	0	(score 1)
1	Weaning	first visit	≥ 4 months	3	Highlander	meat_breed	high_rainfal	Prime_lamb	2.5	0	0	0	0	1	0	0	0	0	0	0	0	0	0	1	1	0					0
1	Weaning	first visit	≥ 4 months	4	Highlander	meat_breed	high_rainfal	Prime_lamb	2.5	0	0	0	0	1	0	0	0	0	0	0	0	0	0	1	1	0					0
1	Weaning	first visit	≥ 4 months	5	Highlander	meat_breed	high_rainfal	Prime_lamb	2.5	0	0	0	0	1	0	0	0	0	0	0	0	0	0	1	1	0					0
1	Weaning	first visit	≥ 4 months	6	Highlander	meat_breed	high_rainfal	Prime_lamb	2.5	0	0	0	0	1	0	0	0	0	0	0	0	0	0	1	1	0					0
2	Weaning	first visit	0.5-4 months	26	Merino	wool_breed	wheat_sheep	Wool	2.25	0	0	1	0	0	0	0	0	0	0	0	0	0	0	1	1	0			1	1	0	(score 1)
2	Weaning	first visit	0.5-4 months	41	Merino	wool_breed	wheat_sheep	Wool	2.5	0	0	0	0	1	0	0	0	0	0	0	0	0	0	1	0	0			1	1	0	(score 1)
1	Weaning	first visit	≥ 4 months	28	Highlander	meat_breed	high_rainfal	Prime_lamb	2.5	0	0	0	0	1	0	0	0	0	0	0	0	0	0	1	1	0	1	lame ewe was kept with the group	1	2	1	(score 2)	Lameness
2	Weaning	first visit	0.5-4 months	88	Merino	wool_breed	wheat_sheep	Wool	2.75	1	0	0	0	1	0	0	0	0	0	0	0	0	0	1	0	0		lame ewe was kept with the group	1	1	0	(score 1)
2	Weaning	first visit	0.5-4 months	89	Merino	wool_breed	wheat_sheep	Wool	2.5	0	0	0	0	1	0	0	0	0	0	0	0	0	0	1	0	0		ewe with low condition was kept with the group	1	1	0	score 1
2	Weaning	first visit	0.5-4 months	90	Merino	wool_breed	wheat_sheep	Wool	2.5	0	0	0	0	1	0	0	1	1	0	0	0	0	1	1	0	0			1	1	0	score 1	sun burn, 1 injury (minor)
2	Weaning	first visit	0.5-4 months	97	Merino	wool_breed	wheat_sheep	Wool	2.5	0	0	0	0	1	0	0	0	0	0	0	0	0	0	1	0	0			1	1	0	(score 1)
2	Pregnancy	second visit	≥ 4 months	113	Merino	wool_breed	wheat_sheep	Wool	3.25	1	0	0	0	1	0	0	0	0	0	0	0	0	0	1	1	0			1	1	0	(score 1)
1	Weaning	first visit	≥ 4 months	36	Highlander	meat_breed	high_rainfal	Prime_lamb	1.5	0	0	1	0	0	0	0	0	0	0	0	0	0	0	1	0	0	1	ewe with low condition was kept with the group			0		Low condition
1	Weaning	first visit	≥ 4 months	42	Highlander	meat_breed	high_rainfal	Prime_lamb	2.5	0	0	0	0	1	0	0	1	0	1	0	0	0	1	1	1	0	1	lame ewe was kept with the group			0		1 cut neck (major), swollen eye, photo, nasal discharge (moderate/severe).
2	Pregnancy	second visit	≥ 4 months	143	Merino	wool_breed	wheat_sheep	Wool	3.5	0	0	0	0	1	0	0	0	0	0	0	0	0	0	1	1	0			1	1	0	(score 1)
2	Pregnancy	second visit	≥ 4 months	144	Merino	wool_breed	wheat_sheep	Wool	2.75	1	0	0	0	1	0	0	0	0	0	0	0	0	0	1	1	0			1	1	0	(score 1)
2	Pregnancy	second visit	≥ 4 months	161	Merino	wool_breed	wheat_sheep	Wool	3.25	1	0	0	0	1	0	0	0	0	0	0	0	0	0	1	1	0			1	1	0	(score 1)
2	Pregnancy	second visit	≥ 4 months	162	Merino	wool_breed	wheat_sheep	Wool	3	1	0	0	1	1	0	0	0	0	0	0	0	0	0	1	1	0			1	1	0	(score 1)
2	Weaning	first visit	0.5-4 months	4	Merino	wool_breed	wheat_sheep	Wool	1.5	0	0	1	0	0	0	0	0	0	0	0	0	0	0	1	0	0	1	Low condition, Farmer not present during the assessment, but ask to leave all ewes in the same group			0		purple ear tag, low condition
2	Pregnancy	second visit	≥ 4 months	167	Merino	wool_breed	wheat_sheep	Wool	3	1	0	0	1	1	0	0	0	0	0	0	0	0	0	1	2	0		Pink eye, Farmer not present during the assessment, but ask to leave all ewes in the same group	1	1	0	(score 1)
2	Pregnancy	second visit	≥ 4 months	194	Merino	wool_breed	wheat_sheep	Wool	3.25	1	0	0	0	1	0	0	0	0	0	0	0	0	0	1	1	0		Low condition, Farmer not present during the assessment, but ask to leave all ewes in the same group	1	1	0	(score 1)
3	Weaning	second visit	≥ 4 months	1	Merino	wool_breed	wheat_sheep	Meat_wool	2.25	0	0	1	0	0	0	0	1	0	0	0	0	0	1	1	1	0		Ewe w major injected injury w flies, Farmer not present during the assessment, but ask to leave all ewes in the same group			0		bleeding injury (cut), due to race
3	Weaning	second visit	≥ 4 months	2	Merino	wool_breed	wheat_sheep	Meat_wool	3	1	0	0	1	1	0	0	0	0	0	0	0	0	0	1	1	0		Ewe w low condition, Farmer not present during the assessment, but ask to leave all ewes in the same group	1	1	0	(score 1)
3	Weaning	second visit	≥ 4 months	3	Merino	wool_breed	wheat_sheep	Meat_wool	2.5	0	0	0	0	1	0	0	0	0	0	0	0	0	0	0	0	0		Farmer not present during the assessment, but ask to leave all ewes in the same group	1	1	0	(score 1)
3	Weaning	second visit	≥ 4 months	4	Merino	wool_breed	wheat_sheep	Meat_wool	3.25	1	0	0	0	1	0	0	0	0	0	0	0	0	0	1	1	0		wool loss in the rear w sun burn (old fly strike, photo) Farmer not present during the assessment, but ask to leave all ewes in the same group			0
3	Weaning	second visit	≥ 4 months	5	Merino	wool_breed	wheat_sheep	Meat_wool	2.75	1	0	0	0	1	0	0	0	1	0	0	0	0	1	1	0	0		wool loss in the rear w sun burn (old fly strike), Farmer not present during the assessment, but ask to leave all ewes in the same group			0		abscess (medium)
3	Weaning	second visit	≥ 4 months	6	Merino	wool_breed	wheat_sheep	Meat_wool	2.25	0	0	1	0	0	0	0	0	0	0	0	0	0	0	0	1	0		Pink eye, Farmer not present during the assessment, but ask to leave all ewes in the same group			0
3	Weaning	second visit	≥ 4 months	7	Merino	wool_breed	wheat_sheep	Meat_wool	3.25	1	0	0	0	1	0	0	0	0	0	0	0	0	0	1	0	0		major injury w flies, Farmer not present during the assessment, but ask to leave all ewes in the same group			0
3	Weaning	second visit	≥ 4 months	8	Merino	wool_breed	wheat_sheep	Meat_wool	2.5	0	0	0	0	1	0	0	0	0	0	0	0	0	0	1	1	0		Open wound w flies, Farmer not present during the assessment, but ask to leave all ewes in the same group	1	1	0	(score 1)
3	Weaning	second visit	≥ 4 months	9	Merino	wool_breed	wheat_sheep	Meat_wool	3.25	1	0	0	0	1	0	0	0	0	0	0	0	0	0	1	1	0		Farmer not present during the assessment, but ask to leave all ewes in the same group	1	1	0	(score 1)
3	Weaning	second visit	≥ 4 months	10	Merino	wool_breed	wheat_sheep	Meat_wool	2.75	1	0	0	0	1	0	0	0	1	0	0	0	0	1	1	1	0		Farmer not present during the assessment, but ask to leave all ewes in the same group			0		sun burn
3	Weaning	second visit	≥ 4 months	11	Merino	wool_breed	wheat_sheep	Meat_wool	2.25	0	0	1	0	0	0	0	0	0	0	0	0	0	0	1	2	0		Farmer not present during the assessment, but ask to leave all ewes in the same group	1	1	0	(score 1)
4	Weaning	second visit	0.5-4 months	1	composite	meat_breed	high_rainfall	Prime_lamb	3.5	0	0	0	0	1	0	0	0	0	0	0	0	0	0	1	0	0					0
4	Weaning	second visit	0.5-4 months	2	composite	meat_breed	high_rainfall	Prime_lamb	3.25	1	0	0	0	1	0	0	0	0	0	0	0	0	0	1	0	0					0
4	Weaning	second visit	0.5-4 months	3	composite	meat_breed	high_rainfall	Prime_lamb	3	1	0	0	1	1	0	0	0	0	0	0	0	0	0	1	0	0					0
4	Weaning	second visit	0.5-4 months	4	composite	meat_breed	high_rainfall	Prime_lamb	3.25	1	0	0	0	1	0	0	1	0	0	0	0	0	1	1	0	0					0		cut (minor)
4	Weaning	second visit	0.5-4 months	5	composite	meat_breed	high_rainfall	Prime_lamb	2.75	1	0	0	0	1	0	0	0	0	0	0	0	0	0	1	0	0					0
2	Weaning	first visit	0.5-4 months	16	Merino	wool_breed	wheat_sheep	Wool	2.25	0	0	1	0	0	0	0	0	0	1	0	0	0	1	1	0	0	1	Pink eye, Farmer not present during the assessment, but ask to leave all ewes in the same group			0		active pink eye, low condition
2	Weaning	first visit	0.5-4 months	31	Merino	wool_breed	wheat_sheep	Wool	1.5	0	0	1	0	0	0	0	0	0	0	0	0	0	0	0	0	0	1	Low condition, Farmer not present during the assessment, but ask to leave all ewes in the same group			0		missing tag, broken mouth (low condition)
5	Weaning	second visit	≥ 4 months	33	Merino	wool_breed	high_rainfall	Wool	2.75	1	0	0	0	1	0	0	0	0	0	0	0	0	0	1	0	0		Ewe w major injected injury w flies, Farmer not present during the assessment, but ask to leave all ewes in the same group	1	1	0	(score 1)
2	Weaning	first visit	0.5-4 months	33	Merino	wool_breed	wheat_sheep	Wool	2.5	0	0	0	0	1	0	0	0	0	0	0	0	4	1	1	0	0	1	Ewe w major injected injury w flies, Farmer not present during the assessment, but ask to leave all ewes in the same group			0		3 minor, 1 major injury w flies, nasal discharge
5	Weaning	second visit	≥ 4 months	37	Merino	wool_breed	high_rainfall	Wool	3.25	1	0	0	0	1	0	0	0	0	0	0	0	0	0	1	0	0		Farmer not present during the assessment, but ask to leave all ewes in the same group	1	1	0	(score 1)
5	Weaning	second visit	≥ 4 months	38	Merino	wool_breed	high_rainfall	Wool	3	1	0	0	1	1	0	0	0	0	0	0	0	0	0	1	0	0		wool loss in the rear w sun burn (old fly strike, photo) Farmer not present during the assessment, but ask to leave all ewes in the same group	1	1	0	(score 1)
1	Weaning	first visit	≥ 4 months	93	Highlander	meat_breed	high_rainfal	Prime_lamb	1.75	0	0	1	0	0	1	1	0	0	0	0	0	0	0	1	0	0					0		Fleece rot (minor) Photo
2	Weaning	first visit	0.5-4 months	47	Merino	wool_breed	wheat_sheep	Wool	1.5	0	0	1	0	0	0	0	1	0	0	0	1	0	1	1	0	0	1	Ewe w low condition, Farmer not present during the assessment, but ask to leave all ewes in the same group			0		Low condition, all minor cuts
5	Pregnancy	first visit	0.5-4 months	113	Merino	wool_breed	high_rainfall	Wool	3	1	0	0	1	1	0	0	0	0	0	0	0	0	0	1	0	0		major injury w flies, Farmer not present during the assessment, but ask to leave all ewes in the same group	1	1	0	(score 1)
2	Weaning	first visit	0.5-4 months	53	Merino	wool_breed	wheat_sheep	Wool	2.5	0	0	0	0	1	0	0	0	0	0	0	0	0	0	1	0	0	1	Farmer not present during the assessment, but ask to leave all ewes in the same group	1	2	1	(score 2)	Lameness
5	Pregnancy	first visit	0.5-4 months	128	Merino	wool_breed	high_rainfall	Wool	3.25	1	0	0	0	1	0	0	0	0	0	0	0	0	0	1	0	0		Farmer not present during the assessment, but ask to leave all ewes in the same group	1	1	0	(score 1)
6	Weaning	second visit	≤ 2 weeks	1	Merino	wool_breed	high_rainfall	Wool	3.5	0	0	0	0	1	0	0	2	0	0	3	3	2	1	1	0	0		Farmer not present during the assessment, but ask to leave all ewes in the same group			0		all minor cuts
6	Weaning	second visit	≤ 2 weeks	2	Merino	wool_breed	high_rainfall	Wool	3	1	0	0	1	1	0	0	0	0	0	0	0	0	0	1	0	0		Farmer not present during the assessment, but ask to leave all ewes in the same group			0
6	Weaning	second visit	≤ 2 weeks	3	Merino	wool_breed	high_rainfall	Wool	3.25	1	0	0	0	1	0	0	0	0	0	1	0	0	1	1	0	0					0		minor cuts
6	Weaning	second visit	≤ 2 weeks	4	Merino	wool_breed	high_rainfall	Wool	3.5	0	0	0	0	1	0	0	0	0	0	0	0	0	0	1	0	0					0
6	Weaning	second visit	≤ 2 weeks	5	Merino	wool_breed	high_rainfall	Wool	3.25	1	0	0	0	1	0	0	0	0	0	0	0	0	0	1	0	0					0		scabs on tail
6	Weaning	second visit	≤ 2 weeks	6	Merino	wool_breed	high_rainfall	Wool	3.25	1	0	0	0	1	0	0	4	0	0	1	0	1	1	0	0	0					0		all minor cuts
2	Weaning	first visit	0.5-4 months	60	Merino	wool_breed	wheat_sheep	Wool	2.75	1	0	0	0	1	2	1	0	0	0	0	5	0	1	0	0	0	1	wool loss in the rear w sun burn (old fly strike, photo) Farmer not present during the assessment, but ask to leave all ewes in the same group			0		minor cuts, broken wool rear (old fly strike injuries, photo), sun burn
6	Pregnancy	first visit	≥ 4 months	115	Merino	wool_breed	high_rainfall	Wool	3.25	1	0	0	0	1	0	0	0	0	0	0	0	0	0	1	0	0			1	1	0	(score 1)
6	Pregnancy	first visit	≥ 4 months	139	Merino	wool_breed	high_rainfall	Wool	3.25	1	0	0	0	1	0	0	0	0	0	0	0	0	0	1	0	0			1	1	0	(score 1)
6	Pregnancy	first visit	≥ 4 months	140	Merino	wool_breed	high_rainfall	Wool	3.25	1	0	0	0	1	0	0	0	0	0	0	0	0	0	1	0	0			1	1	0	(score 1)
6	Pregnancy	first visit	≥ 4 months	141	Merino	wool_breed	high_rainfall	Wool	3	1	0	0	1	1	0	0	0	0	0	0	0	0	0	0	0	0			1	1	0	(score 1)
6	Pregnancy	first visit	≥ 4 months	142	Merino	wool_breed	high_rainfall	Wool	2.5	0	0	0	0	1	0	0	0	0	0	0	0	0	0	1	0	0			1	1	0	(score 1)
6	Pregnancy	first visit	≥ 4 months	165	Merino	wool_breed	high_rainfall	Wool	2.5	0	0	0	0	1	0	0	0	0	0	0	0	0	0	1	0	0			1	1	0	(score 1)
6	Pregnancy	first visit	≥ 4 months	166	Merino	wool_breed	high_rainfall	Wool	3.75	0	1	0	0	0	0	0	0	0	0	0	0	0	0	1	0	0			1	1	0	(score 1)
2	Weaning	first visit	0.5-4 months	61	Merino	wool_breed	wheat_sheep	Wool	2	0	0	1	0	0	2	1	0	1	0	0	3	0	1	1	0	0	1	wool loss in the rear w sun burn (old fly strike), Farmer not present during the assessment, but ask to leave all ewes in the same group			0		sun burn, broken wool in the rear (old fly strike injuries), abscess (neck) minor
6	Pregnancy	first visit	≥ 4 months	169	Merino	wool_breed	high_rainfall	Wool	3.25	1	0	0	0	1	0	0	0	0	0	0	0	0	0	1	0	0			1	1	0	(score 1)
6	Pregnancy	first visit	≥ 4 months	170	Merino	wool_breed	high_rainfall	Wool	3.25	1	0	0	0	1	0	0	0	0	0	0	0	0	0	1	0	0			1	1	0	(score 1)
2	Weaning	first visit	0.5-4 months	65	Merino	wool_breed	wheat_sheep	Wool	2.5	0	0	0	0	1	0	0	1	1	1	0	0	0	1	1	0	0	1	Pink eye, Farmer not present during the assessment, but ask to leave all ewes in the same group			0		3 injuries face (mayor), active pink eye, abscess rear (minor)
2	Weaning	first visit	0.5-4 months	74	Merino	wool_breed	wheat_sheep	Wool	2.5	0	0	0	0	1	0	0	0	0	0	0	1	0	1	1	0	0	1	major injury w flies, Farmer not present during the assessment, but ask to leave all ewes in the same group			0		major injury with flies (photos), nasal discharge (moderate)
6	Pregnancy	first visit	≥ 4 months	195	Merino	wool_breed	high_rainfall	Wool	3	1	0	0	1	1	0	0	0	0	0	0	0	0	0	1	1	0			1	1	0	(score 1)
6	Pregnancy	first visit	≥ 4 months	197	Merino	wool_breed	high_rainfall	Wool	3.75	0	1	0	0	0	0	0	0	0	0	0	0	0	0	1	1	0			1	1	0	(score 1)
2	Weaning	first visit	0.5-4 months	100	Merino	wool_breed	wheat_sheep	Wool	2.5	0	0	0	0	1	0	0	0	0	0	0	5	0	1	1	0	0	1	Open wound w flies, Farmer not present during the assessment, but ask to leave all ewes in the same group			0		4 minor injuries, 1 open wound with flies (photo), nasal discharge (moderate)
7	Weaning	first visit	≥ 4 months	41	composite	meat_breed	wheat_sheep	Prime_lamb	3.25	1	0	0	0	1	0	0	0	0	0	0	0	0	0	1	3	0			1	1	0	(score 1)
7	Weaning	first visit	≥ 4 months	42	composite	meat_breed	wheat_sheep	Prime_lamb	2	0	0	1	0	0	0	0	0	0	0	0	0	0	0	0	0	0			1	1	0	(score 1)
2	Pregnancy	second visit	≥ 4 months	114	Merino	wool_breed	wheat_sheep	Wool	3	1	0	0	1	1	0	0	0	0	0	0	0	0	0	1	2	0	1	Farmer not present during the assessment, but ask to leave all ewes in the same group	1	2	1	(score 2)	Lameness
7	Weaning	first visit	≥ 4 months	65	composite	meat_breed	wheat_sheep	Prime_lamb	3.5	0	0	0	0	1	0	0	0	0	0	0	0	0	0	1	0	0			1	1	0	(score 1)
7	Pregnancy	second visit	≥ 4 months	101	composite	meat_breed	wheat_sheep	Prime_lamb	3.25	1	0	0	0	1	0	0	0	0	0	0	0	0	0	1	0	0					0
7	Pregnancy	second visit	≥ 4 months	102	composite	meat_breed	wheat_sheep	Prime_lamb	2.75	1	0	0	0	1	0	0	0	1	0	0	0	0	1	0	2	0					0		sun burn
1	Pregnancy	second visit	≥ 4 months	113	Highlander	meat_breed	high_rainfal	Prime_lamb	3.25	1	0	0	0	1	1	1	0	0	0	0	0	0	0	1	0	0					0		Fleece rot (minor) nasal discharge, signs of lice
1	Pregnancy	second visit	≥ 4 months	120	Highlander	meat_breed	high_rainfal	Prime_lamb	3	1	0	0	1	1	1	1	0	0	0	0	0	0	0	0	2	0					0		Fleece rot (minor) nasal discharge, signs of lice
7	Pregnancy	second visit	≥ 4 months	105	composite	meat_breed	wheat_sheep	Prime_lamb	3.25	1	0	0	0	1	0	0	0	0	0	0	0	0	0	0	1	0					0
1	Pregnancy	second visit	≥ 4 months	173	Highlander	meat_breed	high_rainfal	Prime_lamb	2.75	1	0	0	0	1	1	1	0	0	0	0	0	0	0	1	0	0					0		Fleece rot (minor), signs of lice
8	Pregnancy	first visit	≥ 4 months	113	composite	meat_breed	high_rainfall	Prime_lamb	3	1	0	0	1	1	0	0	0	0	0	0	0	0	0	1	2	0			1	1	0	(score 1)
8	Pregnancy	first visit	≥ 4 months	114	composite	meat_breed	high_rainfall	Prime_lamb	2.75	1	0	0	0	1	0	0	0	0	0	0	0	0	0	1	0	0			1	1	0	(score 1)
2	Pregnancy	second visit	≥ 4 months	115	Merino	wool_breed	wheat_sheep	Wool	2.5	0	0	0	0	1	0	0	0	0	0	0	0	0	0	1	2	0	1	Farmer not present during the assessment, but ask to leave all ewes in the same group	1	2	1	(score 2)	Lameness
8	Pregnancy	first visit	≥ 4 months	116	composite	meat_breed	high_rainfall	Prime_lamb	2.75	1	0	0	0	1	0	0	0	0	0	0	0	0	0	0	0	0			1	1	0	(score 1)
8	Pregnancy	first visit	≥ 4 months	140	composite	meat_breed	high_rainfall	Prime_lamb	3.5	0	0	0	0	1	0	0	0	0	0	0	0	0	0	1	3	0			1	1	0	(score 1)
8	Pregnancy	first visit	≥ 4 months	141	composite	meat_breed	high_rainfall	Prime_lamb	3.5	0	0	0	0	1	0	0	0	0	0	0	0	0	0	1	0	0			1	1	0	(score 1)
8	Pregnancy	first visit	≥ 4 months	142	composite	meat_breed	high_rainfall	Prime_lamb	3	1	0	0	1	1	0	0	0	0	0	0	0	0	0	0	0	0			1	1	0	(score 1)
2	Pregnancy	second visit	≥ 4 months	166	Merino	wool_breed	wheat_sheep	Wool	3.25	1	0	0	0	1	0	0	0	0	0	0	0	0	0	1	1	0	1	Farmer not present during the assessment, but ask to leave all ewes in the same group	1	2	1	(score 2)	Lameness
8	Pregnancy	first visit	≥ 4 months	152	composite	meat_breed	high_rainfall	Prime_lamb	3.5	0	0	0	0	1	0	0	0	0	0	0	0	0	0	1	0	0			1	1	0	(score 1)
8	Pregnancy	first visit	≥ 4 months	153	composite	meat_breed	high_rainfall	Prime_lamb	3.5	0	0	0	0	1	0	0	0	0	0	0	0	0	0	1	0	0			1	1	0	(score 1)
3	Weaning	second visit	≥ 4 months	50	Merino	wool_breed	wheat_sheep	Meat_wool	1.5	0	0	1	0	0	0	0	0	0	0	0	0	0	0	0	1	0	1	low condition, Farmer not present during the assessment, but ask to leave all ewes in the same group			0		Low condition (full mouth)
9	Weaning	second visit	0.5-4 months	1	composite	meat_breed	high_rainfall	Prime_lamb	2.75	1	0	0	0	1	0	0	0	0	0	0	0	0	0	1	0	0					0		nasal discharge
1	Pregnancy	second visit	≥ 4 months	177	Primera	meat_breed	high_rainfal	Prime_lamb	3	1	0	0	1	1	1	1	0	0	0	0	0	0	0	1	1	0					0		Fleece rot (minor) nasal discharge, signs of lice
9	Weaning	second visit	0.5-4 months	3	composite	meat_breed	high_rainfall	Prime_lamb	2.75	1	0	0	0	1	0	0	0	0	0	0	0	0	0	1	1	0					0
1	Pregnancy	second visit	≥ 4 months	179	Primera	meat_breed	high_rainfal	Prime_lamb	3	1	0	0	1	1	0	0	0	0	0	0	0	0	0	0	2	0					0		Fleece rot (minor)
1	Pregnancy	second visit	≥ 4 months	181	Primera	meat_breed	high_rainfal	Prime_lamb	3	1	0	0	1	1	1	1	0	0	0	0	0	0	0	1	0	0					0		Fleece rot (moderate) nasal discharge.
9	Pregnancy	first visit	≥ 4 months	101	composite	meat_breed	high_rainfall	Prime_lamb	3.25	1	0	0	0	1	0	0	0	0	0	0	0	0	0	1	2	0					0
9	Pregnancy	first visit	≥ 4 months	102	composite	meat_breed	high_rainfall	Prime_lamb	3.25	1	0	0	0	1	0	0	0	0	0	0	0	0	0	0	0	0					0
9	Pregnancy	first visit	≥ 4 months	103	composite	meat_breed	high_rainfall	Prime_lamb	3.25	1	0	0	0	1	0	0	0	0	0	0	0	0	0	1	0	0					0
9	Pregnancy	first visit	≥ 4 months	104	composite	meat_breed	high_rainfall	Prime_lamb	3	1	0	0	1	1	0	0	0	0	0	0	0	0	0	1	0	0					0
9	Pregnancy	first visit	≥ 4 months	105	composite	meat_breed	high_rainfall	Prime_lamb	2.75	1	0	0	0	1	0	0	0	0	0	0	0	0	0	1	0	0					0
9	Pregnancy	first visit	≥ 4 months	106	composite	meat_breed	high_rainfall	Prime_lamb	2.25	0	0	1	0	0	0	0	0	0	0	0	0	0	0	1	3	0					0
9	Pregnancy	first visit	≥ 4 months	107	composite	meat_breed	high_rainfall	Prime_lamb	3.75	0	1	0	0	0	0	0	0	0	0	0	0	0	0	1	2	0					0
9	Pregnancy	first visit	≥ 4 months	108	composite	meat_breed	high_rainfall	Prime_lamb	3.5	0	0	0	0	1	0	0	0	0	0	0	0	0	0	1	0	0					0
10	Weaning	first visit	≥ 4 months	1	Merino	wool_breed	wheat_sheep	Meat_wool	2.5	0	0	0	0	1	0	0	0	0	0	0	0	0	0	1	3	0			1	1	0	(score 1)
10	Weaning	first visit	≥ 4 months	14	Merino	wool_breed	wheat_sheep	Meat_wool	2.5	0	0	0	0	1	0	0	0	0	0	0	0	0	0	1	0	0			1	1	0	(score 1)
10	Weaning	first visit	≥ 4 months	28	Merino	wool_breed	wheat_sheep	Meat_wool	2.75	1	0	0	0	1	0	0	0	0	0	0	0	0	0	1	0	0			1	1	0	(score 1)
3	Pregnancy	first visit	≥ 4 months	116	Merino	wool_breed	wheat_sheep	Meat_wool	3.5	0	0	0	0	1	0	0	0	0	0	0	0	0	0	1	2	0	1	Farmer not present during the assessment, but ask to leave all ewes in the same group	1	2	1	(score 2)	Lameness
3	Pregnancy	first visit	≥ 4 months	138	Merino	wool_breed	wheat_sheep	Meat_wool	3.25	1	0	0	0	1	0	0	1	0	0	0	0	0	1	0	0	0	1	Fresh dog bite, farmer present and aware of the issue prior the visit, but the ewe was not drafted/treated			0		dog bite (face), fresh and more than 5 cm
4	Weaning	second visit	0.5-4 months	31	composite	meat_breed	high_rainfall	Prime_lamb	2.5	0	0	0	0	1	0	0	0	1	0	3	0	1	1	1	0	0	1	injected injury, Farmer not present during the assessment, but ask to leave all ewes in the same group			0		sun burn (ears), major cuts (more than 10 cm) flies around one of the injuries
4	Weaning	second visit	0.5-4 months	95	composite	meat_breed	high_rainfall	Prime_lamb	3.25	1	0	0	0	1	0	0	0	1	0	1	0	0	1	0	0	0	1	Mastitis, Farmer not present during the assessment, but ask to leave all ewes in the same group			0		major (body), minor, mastitis, see photos
10	Weaning	first visit	≥ 4 months	63	Merino	wool_breed	wheat_sheep	Meat_wool	3	1	0	0	1	1	0	0	0	0	0	0	0	0	0	1	0	0			1	1	0	(score 1)
10	Weaning	first visit	≥ 4 months	74	Merino	wool_breed	wheat_sheep	Meat_wool	3.25	1	0	0	0	1	0	0	0	0	0	0	0	0	0	1	1	0			1	1	0	(score 1)
10	Pregnancy	second visit	≥ 4 months	113	Merino	wool_breed	wheat_sheep	Meat_wool	3	1	0	0	1	1	0	0	0	0	0	0	0	0	0	1	0	0			1	1	0	(score 1)
11	Weaning	first visit	≥ 4 months	3	Merino	wool_breed	wheat_sheep	Meat_wool	2.75	1	0	0	0	1	0	0	0	0	0	0	0	0	0	1	2	0			1	1	0	(score 1)
11	Weaning	first visit	≥ 4 months	4	Merino	wool_breed	wheat_sheep	Meat_wool	2.75	1	0	0	0	1	0	0	0	0	0	0	0	0	0	1	0	0			1	1	0	(score 1)
11	Weaning	first visit	≥ 4 months	5	Merino	wool_breed	wheat_sheep	Meat_wool	2.5	0	0	0	0	1	0	0	0	0	0	0	0	0	0	1	3	0			1	1	0	(score 1)
4	Pregnancy	first visit	≥ 4 months	188	composite	meat_breed	high_rainfall	Prime_lamb	2.5	0	0	0	0	1	0	0	0	0	0	0	0	0	0	1	0	0	1	Farmer not present during the assessment, but ask to leave all ewes in the same group	1	2	1	(score 2)	Lameness
11	Weaning	first visit	≥ 4 months	50	Merino	wool_breed	wheat_sheep	Meat_wool	3.5	0	0	0	0	1	0	0	0	0	0	0	0	0	0	1	0	0			1	1	0	(score 1)
5	Weaning	second visit	≥ 4 months	7	Merino	wool_breed	high_rainfall	Wool	2.5	0	0	0	0	1	0	0	0	0	0	0	0	0	0	1	0	0	1	Farmer not present during the assessment, but ask to leave all ewes in the same group	1	2	1	(score 2)	Lameness
11	Weaning	first visit	≥ 4 months	81	Merino	wool_breed	wheat_sheep	Meat_wool	2.75	1	0	0	0	1	0	0	0	0	0	0	0	0	0	1	0	0		Farmer not present during the assessment, but ask to leave all ewes in the same group	1	1	0	(score 1)
11	Pregnancy	first visit	0.5-4 months	101	Merino	wool_breed	wheat_sheep	Meat_wool	3	1	0	0	1	1	0	0	0	0	0	0	0	0	0	1	0	0		Farmer not present during the assessment, but ask to leave all ewes in the same group			0
11	Pregnancy	first visit	0.5-4 months	102	Merino	wool_breed	wheat_sheep	Meat_wool	2.5	0	0	0	0	1	0	0	0	0	0	0	0	0	0	1	0	0		Farmer not present during the assessment, but ask to leave all ewes in the same group			0		nasal discharge
11	Pregnancy	first visit	0.5-4 months	103	Merino	wool_breed	wheat_sheep	Meat_wool	2.75	1	0	0	0	1	0	0	0	0	0	0	0	0	0	1	0	0		lame ewe, drafted for further treatment.			0		nasal discharge
11	Pregnancy	first visit	0.5-4 months	104	Merino	wool_breed	wheat_sheep	Meat_wool	3	1	0	0	1	1	0	0	0	0	0	0	1	0	1	1	0	0					0		vulva cut (minor but infected), nasal discharge
12	Weaning	first visit	≥ 4 months	1	Merino	wool_breed	wheat_sheep	Wool	3	1	0	0	1	1	0	0	0	0	0	0	0	0	0	1	4	1					0
1	Pregnancy	second visit	≥ 4 months	182	Primera	meat_breed	high_rainfal	Prime_lamb	2.75	1	0	0	0	1	1	1	0	0	0	0	0	0	0	1	1	0					0		Fleece rot (minor) Moderate nasal discharge.
12	Weaning	first visit	≥ 4 months	3	Merino	wool_breed	wheat_sheep	Wool	3.25	1	0	0	0	1	0	0	0	0	0	0	0	0	0	1	4	1					0
12	Weaning	first visit	≥ 4 months	4	Merino	wool_breed	wheat_sheep	Wool	3.25	1	0	0	0	1	0	0	0	0	0	0	0	0	0	1	5	1					0
12	Weaning	first visit	≥ 4 months	5	Merino	wool_breed	wheat_sheep	Wool	3.5	0	0	0	0	1	0	0	0	0	0	0	0	0	0	1	3	0					0
12	Weaning	first visit	≥ 4 months	6	Merino	wool_breed	wheat_sheep	Wool	3.5	0	0	0	0	1	0	0	0	0	0	0	0	0	0	1	5	1					0
5	Weaning	second visit	≥ 4 months	35	Merino	wool_breed	high_rainfall	Wool	2.75	1	0	0	0	1	2	1	0	0	0	1	0	0	1	0	0	0	1	Farmer not present during the assessment, but ask to leave all ewes in the same group	1	2	1	(score 2)	broken wool, sun burn (ears), absces (neck)
12	Weaning	first visit	≥ 4 months	8	Merino	wool_breed	wheat_sheep	Wool	3.25	1	0	0	0	1	0	0	0	0	0	0	0	0	0	1	3	0					0
12	Weaning	first visit	≥ 4 months	9	Merino	wool_breed	wheat_sheep	Wool	3	1	0	0	1	1	0	0	0	0	0	0	0	0	0	1	3	0					0
12	Weaning	first visit	≥ 4 months	10	Merino	wool_breed	wheat_sheep	Wool	3	1	0	0	1	1	0	0	0	0	0	0	0	0	0	1	3	0					0
12	Weaning	first visit	≥ 4 months	11	Merino	wool_breed	wheat_sheep	Wool	3.5	0	0	0	0	1	0	0	0	0	0	0	0	0	0	1	5	1					0
12	Weaning	first visit	≥ 4 months	12	Merino	wool_breed	wheat_sheep	Wool	3	1	0	0	1	1	0	0	0	0	0	0	0	0	0	1	4	1					0
12	Weaning	first visit	≥ 4 months	13	Merino	wool_breed	wheat_sheep	Wool	2.25	0	0	1	0	0	0	0	0	0	0	0	0	0	0	1	1	0			1	1	0	(score 1)
12	Weaning	first visit	≥ 4 months	14	Merino	wool_breed	wheat_sheep	Wool	3.5	0	0	0	0	1	0	0	0	0	0	0	0	0	0	1	4	1					0
13	Weaning	first visit	≥ 4 months	1	Merino	wool_breed	high_rainfall	Meat_wool	2.5	0	0	0	0	1	0	0	0	0	0	0	0	0	0	1	2	0					0
13	Weaning	first visit	≥ 4 months	2	Merino	wool_breed	high_rainfall	Meat_wool	3	1	0	0	1	1	0	0	0	0	0	0	0	0	0	1	3	0					0
13	Weaning	first visit	≥ 4 months	3	Merino	wool_breed	high_rainfall	Meat_wool	2.25	0	0	1	0	0	0	0	0	0	0	0	0	0	0	1	2	0			1	1	0	(score 1)
13	Pregnancy	second visit	0.5-4 months	181	Merino	wool_breed	high_rainfall	Meat_wool	3.25	1	0	0	0	1	0	0	0	0	0	0	2	0	1	1	0	0			1	1	0	(score 1)	Minor old cuts (rear)
5	Weaning	second visit	≥ 4 months	86	Merino	wool_breed	high_rainfall	Wool	3.75	0	1	0	0	0	0	0	0	0	0	0	0	0	0	1	0	0	1	Farmer not present during the assessment, but ask to leave all ewes in the same group	1	2	1	(score 2)	Lameness
14	Weaning	first visit	≥ 4 months	13	Merino	wool_breed	wheat_sheep	Meat_wool	3.5	0	0	0	0	1	0	0	0	0	0	0	0	0	0	1	0	0			1	1	0	(score 1)
5	Pregnancy	first visit	0.5-4 months	114	Merino	wool_breed	high_rainfall	Wool	2.5	0	0	0	0	1	0	0	0	0	0	0	0	0	0	0	0	0	1	lame ewe, drafted for further treatment.	1	2	1	(score 2)	Lameness
14	Weaning	first visit	≥ 4 months	38	Merino	wool_breed	wheat_sheep	Meat_wool	2.75	1	0	0	0	1	0	0	0	0	0	0	0	0	0	0	1	0			1	1	0	(score 1)
14	Weaning	first visit	≥ 4 months	56	Merino	wool_breed	wheat_sheep	Meat_wool	3	1	0	0	1	1	0	0	0	0	0	0	0	0	0	1	0	0			1	1	0	(score 1)
6	Weaning	second visit	≤ 2 weeks	47	Merino	wool_breed	high_rainfall	Wool	3.25	1	0	0	0	1	2	1	2	0	0	2	1	0	1	1	0	0	1	ewes were left in the same group			0		wool loss, 1 cut body (major), large scabs on back and tail
14	Weaning	first visit	≥ 4 months	95	Merino	wool_breed	wheat_sheep	Meat_wool	3.25	1	0	0	0	1	0	0	0	0	0	0	0	0	0	1	0	0			1	1	0	(score 1)
15	Weaning	first visit	≥ 4 months	16	Merino	wool_breed	wheat_sheep	Prime_lamb	2.5	0	0	0	0	1	0	0	0	0	0	0	0	0	0	1	3	0			1	1	0	(score 1)
6	Weaning	second visit	≤ 2 weeks	85	Merino	wool_breed	high_rainfall	Wool	3.25	1	0	0	0	1	0	0	0	0	0	0	0	0	0	1	0	0	1	ewes were left in the same group	1	2	1	(score 2)	Lameness (hoof overgrowth, severe)
15	Weaning	first visit	≥ 4 months	67	Merino	wool_breed	wheat_sheep	Prime_lamb	2.5	0	0	0	0	1	0	0	0	0	0	0	0	0	0	1	3	0			1	1	0	(score 1)
6	Weaning	second visit	≤ 2 weeks	89	Merino	wool_breed	high_rainfall	Wool	3	1	0	0	1	1	0	0	0	0	1	0	0	0	1	1	0	0	1	treated on spot, farmer cut the ingrown horns with a wire (no pain relief or anibiotics)			0		ingrown horns (both eyes)
15	Weaning	first visit	≥ 4 months	85	Merino	wool_breed	wheat_sheep	Prime_lamb	3.25	1	0	0	0	1	0	0	0	0	0	0	0	0	0	1	1	0			1	1	0	(score 1)
6	Weaning	second visit	≤ 2 weeks	99	Merino	wool_breed	high_rainfall	Wool	3.25	1	0	0	0	1	0	0	2	0	0	0	0	0	1	1	0	0	1	ewes were left in the same group	1	2	1	(score 2)	all minor cuts, Lameness
6	Pregnancy	first visit	≥ 4 months	114	Merino	wool_breed	high_rainfall	Wool	3.5	0	0	0	0	1	0	0	0	0	0	0	0	0	0	1	0	0	1	checked by the farmer, hooves were trimmed	1	2	1	(score 2)	Lameness (hoof overgrowth, severe)
15	Pregnancy	second visit	≥ 4 months	121	Merino	wool_breed	wheat_sheep	Prime_lamb	2.25	0	0	1	0	0	0	0	0	1	0	0	0	0	1	0	2	0			1	1	0	(score 1)	sun burn
6	Pregnancy	first visit	≥ 4 months	167	Merino	wool_breed	high_rainfall	Wool	3.25	1	0	0	0	1	0	0	0	0	0	0	0	0	0	1	0	0	1	checked by the farmer, hooves were trimmed	1	2	1	(score 2)	Lameness (hoof overgrowth, severe)
1	Pregnancy	second visit	≥ 4 months	183	Primera	meat_breed	high_rainfal	Prime_lamb	3	1	0	0	1	1	1	1	0	0	0	0	0	0	0	1	0	0					0		Fleece rot (minor), signs of lice
16	Weaning	first visit	≥ 4 months	1	composite	meat_breed	high_rainfall	Prime_lamb	2.75	1	0	0	0	1	0	0	0	0	0	0	0	0	0	1	0	0			1	1	0	(score 1)
6	Pregnancy	first visit	≥ 4 months	193	Merino	wool_breed	high_rainfall	Wool	3.25	1	0	0	0	1	0	0	0	0	0	0	0	0	0	1	2	0	1	ewes were left in the same group	1	2	1	(score 2)	Lameness (hoof overgrowth, severe)
6	Pregnancy	first visit	≥ 4 months	194	Merino	wool_breed	high_rainfall	Wool	2.5	0	0	0	0	1	0	0	0	0	0	0	0	0	0	1	2	0	1	ewes were left in the same group	1	2	1	(score 2)	Lameness (hoof overgrowth, severe)
7	Weaning	first visit	≥ 4 months	13	composite	meat_breed	wheat_sheep	Prime_lamb	3.25	1	0	0	0	1	0	0	0	0	0	0	0	0	0	0	1	0	1	ewes were left in the same group	1	2	1	(score 2)	Lameness
7	Weaning	first visit	≥ 4 months	64	composite	meat_breed	wheat_sheep	Prime_lamb	1.75	0	0	1	0	0	0	0	0	0	0	0	0	0	0	1	0	0	1	ewes were left in the same group	1	2	1	(score 2)	Low condition, Lameness
7	Pregnancy	second visit	≥ 4 months	137	composite	meat_breed	wheat_sheep	Prime_lamb	3.25	1	0	0	0	1	0	0	1	0	0	0	0	0	1	1	1	0	1	treated on spot, farmer drained the abscess			0		Big abscess on the face
17	Weaning	first visit	≥ 4 months	4	composite	meat_breed	wheat_sheep	Prime_lamb	3.25	1	0	0	0	1	0	0	0	0	0	0	0	0	0	0	1	0			1	1	0	(score 1)
17	Weaning	first visit	≥ 4 months	31	composite	meat_breed	wheat_sheep	Prime_lamb	2.75	1	0	0	0	1	0	0	0	0	0	0	0	0	0	0	2	0			1	1	0	(score 1)
7	Pregnancy	second visit	≥ 4 months	159	composite	meat_breed	wheat_sheep	Prime_lamb	2.5	0	0	0	0	1	0	0	1	0	0	0	0	0	1	1	0	0	1	ewes were left in the same group			0		Big abscess on the face
17	Weaning	first visit	≥ 4 months	35	composite	meat_breed	wheat_sheep	Prime_lamb	3.5	0	0	0	0	1	0	0	0	0	0	0	0	0	0	0	2	0			1	1	0	(score 1)
17	Weaning	first visit	≥ 4 months	86	composite	meat_breed	wheat_sheep	Prime_lamb	3	1	0	0	1	1	0	0	0	0	0	0	0	0	0	1	2	0			1	1	0	(score 1)
1	Pregnancy	second visit	≥ 4 months	184	Primera	meat_breed	high_rainfal	Prime_lamb	3	1	0	0	1	1	1	1	0	0	0	0	0	0	0	0	1	0					0		Fleece rot (minor), signs of lice
7	Pregnancy	second visit	≥ 4 months	174	composite	meat_breed	wheat_sheep	Prime_lamb	3.25	1	0	0	0	1	0	0	0	0	0	0	0	0	0	1	1	0	1	ewes were left in the same group	1	2	1	(score 2)	Lameness
17	Pregnancy	second visit	≥ 4 months	147	composite	meat_breed	wheat_sheep	Prime_lamb	3	1	0	0	1	1	0	0	0	0	0	0	0	0	0	0	0	0			1	1	0	(score 1)
17	Pregnancy	second visit	≥ 4 months	184	composite	meat_breed	wheat_sheep	Prime_lamb	3	1	0	0	1	1	0	0	1	1	0	0	0	0	1	0	0	0			1	1	0	(score 1)	sun burn, minor cut
8	Weaning	second visit	≥ 4 months	76	composite	meat_breed	high_rainfall	Prime_lamb	3.25	1	0	0	0	1	0	0	0	0	1	0	0	0	1	0	0	0	1	ewes were left in the same group			0		active pink eye
8	Pregnancy	first visit	≥ 4 months	115	composite	meat_breed	high_rainfall	Prime_lamb	2.75	1	0	0	0	1	0	0	0	0	0	0	0	0	0	0	0	0	1	ewes were left in the same group	1	2	1	(score 2)	Lameness
18	Pregnancy	second visit	≥ 4 months	125	Merino	wool_breed	high_rainfall	Wool	2.5	0	0	0	0	1	0	0	0	0	0	0	0	0	0	1	1	0			1	1	0	(score 1)
18	Pregnancy	second visit	≥ 4 months	152	Merino	wool_breed	high_rainfall	Wool	2.5	0	0	0	0	1	0	0	0	1	0	0	0	0	1	1	1	0			1	1	0	(score 1)	sun burn
8	Pregnancy	first visit	≥ 4 months	151	composite	meat_breed	high_rainfall	Prime_lamb	2.75	1	0	0	0	1	0	0	0	0	0	0	0	0	0	1	1	0	1	ewes were left in the same group	1	2	1	(score 2)	Lameness
19	Weaning	first visit	≥ 4 months	1	Poll Dorset	meat_breed	wheat_sheep	Prime_lamb	2.25	0	0	1	0	0	0	0	0	0	0	0	0	0	0	0	2	0					0
19	Weaning	first visit	≥ 4 months	2	Poll Dorset	meat_breed	wheat_sheep	Prime_lamb	3	1	0	0	1	1	0	0	0	0	0	0	0	0	0	0	0	0					0
19	Weaning	first visit	≥ 4 months	3	Poll Dorset	meat_breed	wheat_sheep	Prime_lamb	3	1	0	0	1	1	0	0	0	0	0	0	0	0	0	0	1	0					0
19	Weaning	first visit	≥ 4 months	4	Poll Dorset	meat_breed	wheat_sheep	Prime_lamb	3.5	0	0	0	0	1	0	0	0	0	0	0	0	0	0	1	1	0					0
19	Weaning	first visit	≥ 4 months	5	Poll Dorset	meat_breed	wheat_sheep	Prime_lamb	3.5	0	0	0	0	1	0	0	0	0	0	0	0	0	0	1	1	0			1	1	0	(score 1)
19	Weaning	first visit	≥ 4 months	6	Poll Dorset	meat_breed	wheat_sheep	Prime_lamb	3.5	0	0	0	0	1	0	0	0	0	0	0	0	0	0	0	1	0					0
19	Weaning	first visit	≥ 4 months	7	Poll Dorset	meat_breed	wheat_sheep	Prime_lamb	3.5	0	0	0	0	1	0	0	0	0	0	0	0	0	0	0	1	0					0
8	Pregnancy	first visit	≥ 4 months	191	composite	meat_breed	high_rainfall	Prime_lamb	3.25	1	0	0	0	1	0	0	0	0	0	0	0	0	0	1	0	0	1	ewes were left in the same group	1	2	1	(score 2)	Lameness
1	Pregnancy	second visit	≥ 4 months	185	Primera	meat_breed	high_rainfal	Prime_lamb	2.75	1	0	0	0	1	1	1	0	0	0	0	0	0	0	1	0	0					0		Fleece rot (minor) Moderate nasal discharge.
19	Pregnancy	second visit	≥ 4 months	172	Poll Dorset	meat_breed	wheat_sheep	Prime_lamb	3	1	0	0	1	1	0	0	0	0	0	0	0	0	0	1	2	0			1	1	0	(score 1)
1	Pregnancy	second visit	≥ 4 months	186	Primera	meat_breed	high_rainfal	Prime_lamb	2.5	0	0	0	0	1	1	1	0	0	0	0	0	0	0	0	0	0					0		Fleece rot (minor)
9	Pregnancy	first visit	≥ 4 months	116	composite	meat_breed	high_rainfall	Prime_lamb	3	1	0	0	1	1	0	0	0	0	0	0	0	0	0	1	3	0	1	ewes were left in the same group	1	2	1	(score 2)	Lameness (hoof overgrowth, severe)
20	Weaning	first visit	≥ 4 months	23	Merino	wool_breed	high_rainfall	Meat_wool	2.75	1	0	0	0	1	0	0	0	1	0	0	0	0	1	1	1	0			1	1	0	(score 1)	sun burn
20	Weaning	first visit	≥ 4 months	28	Merino	wool_breed	high_rainfall	Meat_wool	3.25	1	0	0	0	1	0	0	0	0	0	0	0	0	0	1	1	0			1	1	0	(score 1)
9	Pregnancy	first visit	≥ 4 months	126	composite	meat_breed	high_rainfall	Prime_lamb	2.75	1	0	0	0	1	2	1	0	0	0	0	0	0	0	1	0	0	1	ewes were left in the same group			0		Fleece easy to remove, wool loss on the back area (see photo)
20	Weaning	first visit	≥ 4 months	61	Merino	wool_breed	high_rainfall	Meat_wool	3.75	0	1	0	0	0	0	0	0	0	0	0	0	0	0	1	1	0					0
20	Weaning	first visit	≥ 4 months	96	Merino	wool_breed	high_rainfall	Meat_wool	3.25	1	0	0	0	1	0	0	0	0	0	0	0	0	0	1	3	0			1	1	0	(score 1)
20	Pregnancy	second visit	≥ 4 months	101	Merino	wool_breed	high_rainfall	Meat_wool	3	1	0	0	1	1	0	0	0	0	0	0	0	0	0	1	2	0			1	1	0	(score 1)
9	Pregnancy	first visit	≥ 4 months	141	composite	meat_breed	high_rainfall	Prime_lamb	3	1	0	0	1	1	0	0	0	0	0	0	0	0	0	0	0	0	1	ewes were left in the same group	1	2	1	(score 2)	Lameness
20	Pregnancy	second visit	≥ 4 months	143	Merino	wool_breed	high_rainfall	Meat_wool	2.5	0	0	0	0	1	0	0	0	0	0	0	0	0	0	1	2	0			1	1	0	(score 1)	nasal discharge
20	Pregnancy	second visit	≥ 4 months	144	Merino	wool_breed	high_rainfall	Meat_wool	2.5	0	0	0	0	1	0	0	0	0	0	0	0	0	0	1	2	0			1	1	0	(score 1)
20	Pregnancy	second visit	≥ 4 months	168	Merino	wool_breed	high_rainfall	Meat_wool	2.75	1	0	0	0	1	0	0	0	0	0	0	0	0	0	1	0	0			1	1	0	(score 1)
1	Pregnancy	second visit	≥ 4 months	187	Primera	meat_breed	high_rainfal	Prime_lamb	3.25	1	0	0	0	1	1	1	0	0	0	0	0	0	0	1	0	0					0		Fleece rot (moderate) nasal discharge.
21	Weaning	first visit	≥ 4 months	44	composite	meat_breed	high_rainfall	Meat_wool	3	1	0	0	1	1	0	0	0	0	0	0	0	0	0	0	0	0			1	1	0	(score 1)
9	Pregnancy	first visit	≥ 4 months	164	composite	meat_breed	high_rainfall	Prime_lamb	3.25	1	0	0	0	1	0	0	0	0	0	0	0	0	0	1	0	0	1	ewes were left in the same group	1	1	0	(score 2)	Lameness
21	Weaning	first visit	≥ 4 months	48	composite	meat_breed	high_rainfall	Meat_wool	2.75	1	0	0	0	1	0	0	0	0	0	0	0	0	0	0	0	0			1	1	0	(score 1)
21	Weaning	first visit	≥ 4 months	71	composite	meat_breed	high_rainfall	Meat_wool	2	0	0	1	0	0	0	0	0	0	0	0	0	0	0	1	0	0			1	1	0	(score 1)
1	Pregnancy	second visit	≥ 4 months	188	Primera	meat_breed	high_rainfal	Prime_lamb	3.5	0	0	0	0	1	1	1	0	0	0	0	0	0	0	1	2	0					0		Fleece rot (minor)
21	Weaning	first visit	≥ 4 months	93	composite	meat_breed	high_rainfall	Meat_wool	2	0	0	1	0	0	0	0	0	0	0	0	0	0	0	0	0	0			1	1	0	(score 1)
9	Pregnancy	first visit	≥ 4 months	181	composite	meat_breed	high_rainfall	Prime_lamb	3	1	0	0	1	1	1	1	0	0	0	0	0	0	0	1	0	0	1	ewes were left in the same group			0		wool loss on the back, easy to remove wool on the back
10	Weaning	first visit	≥ 4 months	38	Merino	wool_breed	wheat_sheep	Meat_wool	3	1	0	0	1	1	0	0	0	0	0	0	0	0	0	1	1	0	1	ewes were left in the same group	1	2	1	(score 2)	Lameness
10	Weaning	first visit	≥ 4 months	51	Merino	wool_breed	wheat_sheep	Meat_wool	2.25	0	0	1	0	0	0	0	0	0	0	0	0	0	0	1	0	0	1	ewes were left in the same group	1	2	1	(score 2)	Lameness
21	Pregnancy	second visit	≥ 4 months	183	composite	meat_breed	high_rainfall	Meat_wool	2.5	0	0	0	0	1	0	0	0	1	0	0	0	0	1	0	2	0			1	1	0	(score 1)	sun burn
22	Weaning	first visit	≥ 4 months	19	Composite	meat_breed	high_rainfall	Meat_wool	3	1	0	0	1	1	0	0	0	0	0	0	0	0	0	1	0	0			1	1	0	(score 1)
22	Weaning	first visit	≥ 4 months	20	Composite	meat_breed	high_rainfall	Meat_wool	3.75	0	1	0	0	0	0	0	0	1	0	0	0	0	1	1	1	0					0		sun burn
10	Weaning	first visit	≥ 4 months	61	Merino	wool_breed	wheat_sheep	Meat_wool	2.5	0	0	0	0	1	0	0	0	0	0	0	0	0	0	1	1	0	1	ewes were left in the same group	1	2	1	(score 2)	Lameness, hoofs overgrowth
10	Weaning	first visit	≥ 4 months	62	Merino	wool_breed	wheat_sheep	Meat_wool	3.5	0	0	0	0	1	0	0	0	0	0	0	0	0	0	1	2	0	1	ewes were left in the same group	1	1	0	(score 2)	Lameness
22	Weaning	first visit	≥ 4 months	50	Composite	meat_breed	high_rainfall	Meat_wool	3.25	1	0	0	0	1	0	0	0	0	0	0	0	0	0	1	0	0			1	1	0	(score 1)
22	Weaning	first visit	≥ 4 months	55	Composite	meat_breed	high_rainfall	Meat_wool	3	1	0	0	1	1	0	0	0	0	0	0	0	0	0	1	2	0			1	1	0	(score 1)
22	Weaning	first visit	≥ 4 months	79	Composite	meat_breed	high_rainfall	Meat_wool	3	1	0	0	1	1	0	0	0	0	0	0	0	0	0	1	1	0			1	1	0	(score 1)
22	Weaning	first visit	≥ 4 months	84	Composite	meat_breed	high_rainfall	Meat_wool	3	1	0	0	1	1	0	0	0	0	0	0	0	0	0	1	3	0			1	1	0	(score 1)
10	Weaning	first visit	≥ 4 months	82	Merino	wool_breed	wheat_sheep	Meat_wool	3.75	0	1	0	0	0	2	1	0	0	0	0	1	0	1	0	0	0	1	ewes were left in the same group			0		active dermatophilosis (severe, more than 10 cm), major open wound in the rear (photo), minos abcess (neck)
22	Pregnancy	second visit	≥ 4 months	151	Composite	meat_breed	high_rainfall	Meat_wool	2.5	0	0	0	0	1	0	0	0	0	0	0	0	0	0	1	2	0			1	1	0	(score 1)
22	Pregnancy	second visit	≥ 4 months	152	Composite	meat_breed	high_rainfall	Meat_wool	3	1	0	0	1	1	0	0	0	0	0	0	0	0	0	1	0	0			1	1	0	(score 1)
10	Pregnancy	second visit	≥ 4 months	140	Merino	wool_breed	wheat_sheep	Meat_wool	3	1	0	0	1	1	2	1	0	1	0	0	0	0	1	1	0	0	1	ewes were left in the same group			0		active dermatophilosis (extend more than 10 cm), sun burn (ears), nasal discharge (moderate/severe)
22	Pregnancy	second visit	≥ 4 months	192	Composite	meat_breed	high_rainfall	Meat_wool	2.5	0	0	0	0	1	0	0	0	0	0	0	0	0	0	1	0	0			1	1	0	(score 1)
10	Pregnancy	second visit	≥ 4 months	185	Merino	wool_breed	wheat_sheep	Meat_wool	2.5	0	0	0	0	1	2	1	0	0	0	0	1	0	1	1	0	0	1	treated on spot, affected area cleaned and flystrike dressing was applied			0		flystrike, hoofs overgrowth
23	Weaning	first visit	≥ 4 months	66	Composite	meat_breed	high_rainfall	Prime_lamb	2.75	1	0	0	0	1	0	0	0	0	0	0	0	0	0	1	0	0			1	1	0	(score 1)
10	Pregnancy	second visit	≥ 4 months	192	Merino	wool_breed	wheat_sheep	Meat_wool	2.5	0	0	0	0	1	2	1	0	0	0	0	0	0	0	1	0	0	1	treated on spot, affected area cleaned and flystrike dressing was applied			0		flystrike, hoofs overgrowth, abcess (minor, neck)
23	Pregnancy	second visit	≥ 4 months	191	Composite	meat_breed	high_rainfall	Prime_lamb	2.75	1	0	0	0	1	0	0	0	0	0	0	0	0	0	1	0	0			1	1	0	(score 1)
11	Weaning	first visit	≥ 4 months	34	Merino	wool_breed	wheat_sheep	Meat_wool	3.25	1	0	0	0	1	0	0	0	0	1	0	0	0	1	1	0	0	1	ewes were left in the same group			0		blind, active pink eye
24	Weaning	first visit	≥ 4 months	29	Merino	wool_breed	wheat_sheep	Meat_wool	2.75	1	0	0	0	1	0	0	0	0	0	0	0	0	0	1	1	0			1	1	0	(score 1)
11	Weaning	first visit	≥ 4 months	49	Merino	wool_breed	wheat_sheep	Meat_wool	2.75	1	0	0	0	1	0	0	0	0	0	0	0	0	0	1	0	0	1	ewes were left in the same group	1	2	1	(score 2)	Lameness, nasal discharge (severe/moderate)
24	Weaning	first visit	≥ 4 months	66	Merino	wool_breed	wheat_sheep	Meat_wool	2.5	0	0	0	0	1	0	0	0	0	0	0	0	0	0	1	3	0			1	1	0	(score 1)
24	Weaning	first visit	≥ 4 months	68	Merino	wool_breed	wheat_sheep	Meat_wool	2.25	0	0	1	0	0	0	0	0	0	0	0	0	0	0	1	1	0			1	1	0	(score 1)
24	Weaning	first visit	≥ 4 months	91	Merino	wool_breed	wheat_sheep	Meat_wool	2.75	1	0	0	0	1	0	0	0	0	0	0	0	0	0	1	0	0			1	1	0	(score 1)
24	Pregnancy	second visit	≤ 2 weeks	121	Merino	wool_breed	wheat_sheep	Meat_wool	3.25	1	0	0	0	1	0	0	0	0	0	0	4	0	1	1	0	0			1	1	0	(score 1)	all minor cuts
24	Pregnancy	second visit	≤ 2 weeks	146	Merino	wool_breed	wheat_sheep	Meat_wool	2.75	1	0	0	0	1	0	0	1	1	0	0	8	0	1	1	0	0			1	1	0	(score 1)	sun burn, all minor cuts
11	Weaning	first visit	≥ 4 months	66	Merino	wool_breed	wheat_sheep	Meat_wool	2.5	0	0	0	0	1	0	0	0	0	0	0	0	0	0	1	1	0	1	ewes were left in the same group	1	2	1	(score 2)	Lameness (hoof overgrowth), nasal discharge (severe/moderate),
25	Weaning	first visit	≤ 2 weeks	22	Merino	wool_breed	high_rainfall	Wool	3.25	1	0	0	0	1	0	0	0	1	0	0	0	0	1	1	0	0			1	1	0	(score 1)	sun burn
25	Weaning	first visit	≤ 2 weeks	46	Merino	wool_breed	high_rainfall	Wool	3.25	1	0	0	0	1	0	0	0	0	0	0	0	0	0	1	0	0			1	1	0	(score 1)
11	Pregnancy	first visit	0.5-4 months	117	Merino	wool_breed	wheat_sheep	Meat_wool	2.5	0	0	0	0	1	0	0	0	0	0	0	0	2	1	1	1	0	1	drafted for further inspection by the farmer			0		nasal discharge (severe/moderate), 1 major cut infected (flies, but no smell)
25	Weaning	first visit	≤ 2 weeks	58	Merino	wool_breed	high_rainfall	Wool	3	1	0	0	1	1	0	0	0	0	0	0	1	2	1	1	0	0			1	1	0	(score 1)	all minor cuts
11	Pregnancy	first visit	0.5-4 months	123	Merino	wool_breed	wheat_sheep	Meat_wool	3	1	0	0	1	1	0	0	0	0	0	0	0	0	0	1	0	0	1	drafted for further inspection by the farmer	1	2	1	(score 2)	Lameness
25	Weaning	first visit	≤ 2 weeks	60	Merino	wool_breed	high_rainfall	Wool	3.25	1	0	0	0	1	0	0	0	0	0	0	2	0	1	1	0	0			1	1	0	(score 1)	1 cut rear (major), the rest all minor
11	Pregnancy	first visit	0.5-4 months	124	Merino	wool_breed	wheat_sheep	Meat_wool	2.75	1	0	0	0	1	0	0	0	0	0	0	0	0	0	1	0	0	1	drafted for further inspection by the farmer	1	2	1	(score 2)	Lameness
25	Weaning	first visit	≤ 2 weeks	79	Merino	wool_breed	high_rainfall	Wool	3.25	1	0	0	0	1	0	0	0	0	0	0	1	0	1	1	0	0			1	1	0	(score 1)	1 minor cuts, laydown in the race
1	Pregnancy	second visit	≥ 4 months	191	Primera	meat_breed	high_rainfal	Prime_lamb	3.25	1	0	0	0	1	1	1	0	0	0	0	0	0	0	1	0	0					0		Fleece rot (moderate)
25	Weaning	first visit	≤ 2 weeks	87	Merino	wool_breed	high_rainfall	Wool	3.25	1	0	0	0	1	0	0	0	0	0	0	0	0	0	1	0	0			1	1	0	(score 1)
25	Pregnancy	second visit	≥ 4 months	122	Merino	wool_breed	high_rainfall	Wool	2.75	1	0	0	0	1	0	0	0	0	0	0	0	0	0	1	1	0			1	1	0	(score 1)
25	Pregnancy	second visit	≥ 4 months	130	Merino	wool_breed	high_rainfall	Wool	2.75	1	0	0	0	1	0	0	0	0	0	0	0	0	0	1	2	0			1	1	0	(score 1)
12	Weaning	first visit	≥ 4 months	2	Merino	wool_breed	wheat_sheep	Wool	1.75	0	0	1	0	0	0	0	0	0	0	0	0	0	0	1	5	1	1	drafted for further inspection by the farmer	1	2	1	(score 2)	Low condition, Lameness
25	Pregnancy	second visit	≥ 4 months	189	Merino	wool_breed	high_rainfall	Wool	2.5	0	0	0	0	1	0	0	0	1	0	0	0	0	1	1	2	0			1	1	0	(score 1)	sun burn
26	Weaning	first visit	≤ 2 weeks	44	Merino	wool_breed	wheat_sheep	Meat_wool	2.75	1	0	0	0	1	0	0	0	0	0	0	0	0	0	1	0	0			1	1	0	(score 1)
27	Weaning	first visit	≥ 4 months	49	composite	meat_breed	high_rainfall	Prime_lamb	2.75	1	0	0	0	1	0	0	0	0	0	0	0	0	0	1	0	0			1	1	0	(score 1)
27	Weaning	first visit	≥ 4 months	50	composite	meat_breed	high_rainfall	Prime_lamb	2.5	0	0	0	0	1	0	0	0	0	0	0	0	0	0	1	0	0			1	1	0	(score 1)
12	Weaning	first visit	≥ 4 months	7	Merino	wool_breed	wheat_sheep	Wool	3.25	1	0	0	0	1	0	0	0	0	0	0	1	0	1	1	4	1	1	drafted for further inspection by the farmer			0		vulva (bleeding)
27	Pregnancy	second visit	≥ 4 months	167	composite	meat_breed	high_rainfall	Prime_lamb	2.75	1	0	0	0	1	0	0	0	0	0	0	0	0	0	1	0	0			1	1	0	(score 1)
27	Pregnancy	second visit	≥ 4 months	184	composite	meat_breed	high_rainfall	Prime_lamb	3.5	0	0	0	0	1	0	0	0	0	0	0	0	0	0	1	0	0			1	1	0	(score 1)
28	Weaning	first visit	≥ 4 months	7	Dohne Merino	meat_breed	high_rainfall	Meat_wool	3.25	1	0	0	0	1	0	0	0	0	0	0	0	0	0	1	2	0			1	1	0	(score 1)
28	Weaning	first visit	≥ 4 months	19	Dohne Merino	meat_breed	high_rainfall	Meat_wool	3	1	0	0	1	1	0	0	0	0	0	0	0	0	0	1	2	0			1	1	0	(score 1)
28	Weaning	first visit	≥ 4 months	22	Dohne Merino	meat_breed	high_rainfall	Meat_wool	2.25	0	0	1	0	0	0	0	0	0	0	0	0	0	0	1	1	0			1	1	0	(score 1)
28	Weaning	first visit	≥ 4 months	41	Dohne Merino	meat_breed	high_rainfall	Meat_wool	3	1	0	0	1	1	0	0	0	1	0	0	0	0	1	1	3	0			1	1	0	(score 1)	sun burn
12	Weaning	first visit	≥ 4 months	27	Merino	wool_breed	wheat_sheep	Wool	2.5	0	0	0	0	1	0	0	1	1	0	0	0	0	1	1	1	0	1	drafted for further inspection by the farmer			0		major scabs on head, bleeding, sun burn
28	Weaning	first visit	≥ 4 months	75	Dohne Merino	meat_breed	high_rainfall	Meat_wool	2.75	1	0	0	0	1	0	0	0	0	0	0	0	0	0	1	0	0			1	1	0	(score 1)
28	Pregnancy	second visit	0.5-4 months	121	Dohne Merino	meat_breed	high_rainfall	Meat_wool	3.25	1	0	0	0	1	0	0	0	0	0	0	0	0	0	1	0	0			1	1	0	(score 1)
12	Weaning	first visit	≥ 4 months	41	Merino	wool_breed	wheat_sheep	Wool	3.25	1	0	0	0	1	0	0	0	0	0	0	0	0	0	1	4	1	1	drafted for further inspection by the farmer	1	2	1	(score 2)	Lameness
28	Pregnancy	second visit	0.5-4 months	145	Dohne Merino	meat_breed	high_rainfall	Meat_wool	2.5	0	0	0	0	1	0	0	0	0	0	0	0	0	0	1	0	0			1	1	0	(score 1)
12	Weaning	first visit	≥ 4 months	51	Merino	wool_breed	wheat_sheep	Wool	3	1	0	0	1	1	0	0	1	0	0	0	0	0	1	1	4	1	1	drafted for further inspection by the farmer			0		major scabs, open but not bleeding, sun burn (photo)
12	Weaning	first visit	≥ 4 months	69	Merino	wool_breed	wheat_sheep	Wool	3.5	0	0	0	0	1	0	0	1	0	0	0	0	0	1	1	5	1	1	drafted for further inspection by the farmer			0		major scabs, bleeding (blue spray)
28	Pregnancy	second visit	0.5-4 months	195	Dohne Merino	meat_breed	high_rainfall	Meat_wool	2.5	0	0	0	0	1	0	0	0	0	0	0	0	0	0	1	1	0			1	1	0	(score 1)
12	Weaning	first visit	≥ 4 months	73	Merino	wool_breed	wheat_sheep	Wool	3.5	0	0	0	0	1	0	0	0	0	0	0	0	0	0	1	4	1	1	drafted for further inspection by the farmer	1	2	1	(score 2)	Lameness
1	Pregnancy	second visit	≥ 4 months	192	Primera	meat_breed	high_rainfal	Prime_lamb	3.25	1	0	0	0	1	1	1	0	0	0	0	0	0	0	1	1	0					0		signs of lice
29	Weaning	first visit	0.5-4 months	31	composite	meat_breed	high_rainfall	Prime_lamb	2.75	1	0	0	0	1	0	0	0	1	0	0	0	0	1	0	0	0			1	1	0	(score 1)	sun burn
1	Pregnancy	second visit	≥ 4 months	193	Primera	meat_breed	high_rainfal	Prime_lamb	3	1	0	0	1	1	1	1	0	0	0	0	0	0	0	1	2	0					0		signs of lice
29	Pregnancy	second visit	≥ 4 months	145	composite	meat_breed	high_rainfall	Prime_lamb	2.75	1	0	0	0	1	0	0	0	0	0	0	0	0	0	1	2	0			1	1	0	(score 1)
12	Weaning	first visit	≥ 4 months	74	Merino	wool_breed	wheat_sheep	Wool	3	1	0	0	1	1	0	0	0	0	0	0	0	0	0	0	3	0	1	drafted for further inspection by the farmer	1	2	1	(score 2)	Lameness
29	Pregnancy	second visit	≥ 4 months	165	composite	meat_breed	high_rainfall	Prime_lamb	3	1	0	0	1	1	0	0	0	0	0	0	0	0	0	1	1	0			1	1	0	(score 1)
12	Weaning	first visit	≥ 4 months	80	Merino	wool_breed	wheat_sheep	Wool	3.5	0	0	0	0	1	0	0	1	0	0	0	0	0	1	1	4	1	1	drafted for further inspection by the farmer			0		major scabs (bleeding), sun burn (photo)
1	Pregnancy	second visit	≥ 4 months	195	Primera	meat_breed	high_rainfal	Prime_lamb	3.75	0	1	0	0	0	1	1	0	0	0	0	0	0	0	1	1	0					0		signs of lice
12	Pregnancy	second visit	≥ 4 months	113	Merino	wool_breed	wheat_sheep	Wool	2	0	0	1	0	0	0	0	0	0	0	0	1	0	1	1	0	0	1	ewes were left in the same group			0		Low condition, bleeding injury (more than 10 cm)
12	Pregnancy	second visit	≥ 4 months	122	Merino	wool_breed	wheat_sheep	Wool	1.5	0	0	1	0	0	0	0	1	1	0	0	0	0	1	1	0	0	1	ewes were left in the same group	1	1	0	(score 1)	Low condition, Lameness, scabs on muzzle (moderate), sun burn
31	Weaning	first visit	≥ 4 months	19	Merino	wool_breed	wheat_sheep	Meat_wool	2.25	0	0	1	0	0	0	0	0	0	0	0	0	0	0	1	1	0			1	1	0	(score 1)
31	Weaning	first visit	≥ 4 months	24	Merino	wool_breed	wheat_sheep	Meat_wool	2.5	0	0	0	0	1	0	0	0	0	0	0	0	0	0	1	0	0			1	1	0	(score 1)
31	Weaning	first visit	≥ 4 months	92	Merino	wool_breed	wheat_sheep	Meat_wool	3	1	0	0	1	1	0	0	0	0	0	0	0	0	0	1	0	0			1	1	0	(score 1)
31	Pregnancy	second visit	≤ 2 weeks	125	Merino	wool_breed	wheat_sheep	Meat_wool	2.5	0	0	0	0	1	0	0	1	0	0	3	1	0	1	1	0	0			1	1	0	(score 1)	all minor cuts
31	Pregnancy	second visit	≤ 2 weeks	150	Merino	wool_breed	wheat_sheep	Meat_wool	3.25	1	0	0	0	1	0	0	4	0	0	7	3	0	1	1	0	0			1	1	0	(score 1)	all minor cuts
32	Weaning	first visit	≤ 2 weeks	18	Merino	wool_breed	high_rainfall	Prime_lamb	3.25	1	0	0	0	1	0	0	5	0	0	7	0	0	1	1	0	0			1	1	0	(score 1)	all minor cuts
32	Weaning	first visit	≤ 2 weeks	38	Merino	wool_breed	high_rainfall	Prime_lamb	3.5	0	0	0	0	1	0	0	1	0	0	7	0	0	1	1	1	0			1	1	0	(score 1)	1 cut body (major), all the rest minor cuts
12	Pregnancy	second visit	≥ 4 months	199	Merino	wool_breed	wheat_sheep	Wool	2.25	0	0	1	0	0	0	0	0	0	0	0	0	0	0	1	0	0	1	ewes were left in the same group	1	1	0	(score 2)	Low condition, Lameness
32	Weaning	first visit	≤ 2 weeks	40	Merino	wool_breed	high_rainfall	Prime_lamb	3.25	1	0	0	0	1	0	0	5	0	0	5	2	0	1	1	2	0			1	1	0	(score 1)	all minor cuts
13	Weaning	first visit	≥ 4 months	13	Merino	wool_breed	high_rainfall	Meat_wool	2.5	0	0	0	0	1	0	0	0	0	0	0	0	0	0	0	0	0	1	drafted for further inspection by the farmer	1	2	1	(score 2)	Lameness
14	Weaning	first visit	≥ 4 months	1	Merino	wool_breed	wheat_sheep	Meat_wool	3.5	0	0	0	0	1	0	0	0	0	0	0	0	0	0	1	0	0	1	ewes were left in the same group	1	2	1	(score 2)	Lameness
14	Weaning	first visit	≥ 4 months	15	Merino	wool_breed	wheat_sheep	Meat_wool	3.5	0	0	0	0	1	0	0	0	0	0	0	0	0	0	1	0	0	1	ewes were left in the same group	1	2	1	(score 2)	Lameness
23	Pregnancy	second visit	≥ 4 months	188	Composite	meat_breed	high_rainfall	Prime_lamb	2.5	0	0	0	0	1	0	0	0	1	0	0	0	0	1	1	0	0					0		sun burn
1	Weaning	first visit	≥ 4 months	7	Highlander	meat_breed	high_rainfal	Prime_lamb	3	1	0	0	1	1	0	0	0	0	0	0	0	0	0	1	0	0					0
1	Weaning	first visit	≥ 4 months	8	Highlander	meat_breed	high_rainfal	Prime_lamb	3.25	1	0	0	0	1	0	0	0	0	0	0	0	0	0	1	2	0					0
1	Weaning	first visit	≥ 4 months	9	Highlander	meat_breed	high_rainfal	Prime_lamb	2.25	0	0	1	0	0	0	0	0	0	0	0	0	0	0	1	0	0					0
1	Weaning	first visit	≥ 4 months	10	Highlander	meat_breed	high_rainfal	Prime_lamb	3.25	1	0	0	0	1	0	0	0	0	0	0	0	0	0	1	0	0					0
1	Weaning	first visit	≥ 4 months	11	Highlander	meat_breed	high_rainfal	Prime_lamb	2.75	1	0	0	0	1	0	0	0	0	0	0	0	0	0	1	0	0					0
1	Weaning	first visit	≥ 4 months	12	Highlander	meat_breed	high_rainfal	Prime_lamb	3	1	0	0	1	1	0	0	0	0	0	0	0	0	0	1	0	0					0
1	Weaning	first visit	≥ 4 months	13	Highlander	meat_breed	high_rainfal	Prime_lamb	2.5	0	0	0	0	1	0	0	0	0	0	0	0	0	0	1	0	0					0
1	Weaning	first visit	≥ 4 months	14	Highlander	meat_breed	high_rainfal	Prime_lamb	3.5	0	0	0	0	1	0	0	0	0	0	0	0	0	0	1	0	0					0
1	Weaning	first visit	≥ 4 months	15	Highlander	meat_breed	high_rainfal	Prime_lamb	2.5	0	0	0	0	1	0	0	0	0	0	0	0	0	0	1	0	0					0
1	Weaning	first visit	≥ 4 months	16	Highlander	meat_breed	high_rainfal	Prime_lamb	2.5	0	0	0	0	1	0	0	0	0	0	0	0	0	0	1	1	0					0
1	Weaning	first visit	≥ 4 months	17	Highlander	meat_breed	high_rainfal	Prime_lamb	2.75	1	0	0	0	1	0	0	0	0	0	0	0	0	0	1	1	0					0
1	Weaning	first visit	≥ 4 months	18	Highlander	meat_breed	high_rainfal	Prime_lamb	3	1	0	0	1	1	0	0	0	0	0	0	0	0	0	1	3	0					0
1	Weaning	first visit	≥ 4 months	19	Highlander	meat_breed	high_rainfal	Prime_lamb	1.75	0	0	1	0	0	0	0	0	0	0	0	0	0	0	1	0	0					0
1	Weaning	first visit	≥ 4 months	20	Highlander	meat_breed	high_rainfal	Prime_lamb	3.25	1	0	0	0	1	0	0	0	0	0	0	0	0	0	1	3	0					0
1	Weaning	first visit	≥ 4 months	21	Highlander	meat_breed	high_rainfal	Prime_lamb	3.25	1	0	0	0	1	0	0	0	0	0	0	0	0	0	1	0	0					0
1	Weaning	first visit	≥ 4 months	22	Highlander	meat_breed	high_rainfal	Prime_lamb	2.5	0	0	0	0	1	0	0	0	0	0	0	0	0	0	1	0	0					0
1	Weaning	first visit	≥ 4 months	23	Highlander	meat_breed	high_rainfal	Prime_lamb	2.25	0	0	1	0	0	0	0	0	0	0	0	0	0	0	1	0	0					0
1	Weaning	first visit	≥ 4 months	24	Highlander	meat_breed	high_rainfal	Prime_lamb	2	0	0	1	0	0	0	0	0	0	0	0	0	0	0	1	1	0					0
1	Weaning	first visit	≥ 4 months	25	Highlander	meat_breed	high_rainfal	Prime_lamb	2.5	0	0	0	0	1	0	0	0	0	0	0	0	0	0	1	0	0					0
1	Weaning	first visit	≥ 4 months	26	Highlander	meat_breed	high_rainfal	Prime_lamb	2.75	1	0	0	0	1	0	0	0	0	0	0	0	0	0	1	2	0					0
1	Weaning	first visit	≥ 4 months	27	Highlander	meat_breed	high_rainfal	Prime_lamb	3.5	0	0	0	0	1	0	0	0	0	0	0	0	0	0	1	2	0					0
14	Weaning	first visit	≥ 4 months	73	Merino	wool_breed	wheat_sheep	Meat_wool	3	1	0	0	1	1	0	0	0	0	0	1	0	0	1	1	0	0	1	ewes were left in the same group			0		open wound (major), bleeding (see photo)
1	Weaning	first visit	≥ 4 months	29	Highlander	meat_breed	high_rainfal	Prime_lamb	3.25	1	0	0	0	1	0	0	0	0	0	0	0	0	0	1	0	0					0
1	Weaning	first visit	≥ 4 months	30	Highlander	meat_breed	high_rainfal	Prime_lamb	3	1	0	0	1	1	0	0	0	0	0	0	0	0	0	1	0	0					0
1	Weaning	first visit	≥ 4 months	31	Highlander	meat_breed	high_rainfal	Prime_lamb	2.75	1	0	0	0	1	0	0	0	0	0	0	0	0	0	1	2	0					0
1	Weaning	first visit	≥ 4 months	32	Highlander	meat_breed	high_rainfal	Prime_lamb	3	1	0	0	1	1	0	0	0	0	0	0	0	0	0	1	0	0					0
1	Weaning	first visit	≥ 4 months	33	Highlander	meat_breed	high_rainfal	Prime_lamb	2.5	0	0	0	0	1	0	0	0	0	0	0	0	0	0	1	0	0					0
1	Weaning	first visit	≥ 4 months	34	Highlander	meat_breed	high_rainfal	Prime_lamb	2.5	0	0	0	0	1	0	0	0	0	0	0	0	0	0	1	0	0					0
1	Weaning	first visit	≥ 4 months	35	Highlander	meat_breed	high_rainfal	Prime_lamb	3	1	0	0	1	1	0	0	0	0	0	0	0	0	0	1	1	0					0
14	Weaning	first visit	≥ 4 months	74	Merino	wool_breed	wheat_sheep	Meat_wool	3	1	0	0	1	1	0	0	0	0	0	0	0	0	0	1	0	0	1	ewes were left in the same group	1	2	1	(score 2)	Lameness
1	Weaning	first visit	≥ 4 months	37	Highlander	meat_breed	high_rainfal	Prime_lamb	2	0	0	1	0	0	0	0	0	0	0	0	0	0	0	1	1	0					0
1	Weaning	first visit	≥ 4 months	38	Highlander	meat_breed	high_rainfal	Prime_lamb	2.75	1	0	0	0	1	0	0	0	0	0	0	0	0	0	1	0	0					0
1	Weaning	first visit	≥ 4 months	39	Highlander	meat_breed	high_rainfal	Prime_lamb	3	1	0	0	1	1	0	0	0	0	0	0	0	0	0	1	0	0					0
1	Weaning	first visit	≥ 4 months	40	Highlander	meat_breed	high_rainfal	Prime_lamb	2.5	0	0	0	0	1	0	0	0	0	0	0	0	0	0	1	0	0					0
1	Weaning	first visit	≥ 4 months	41	Highlander	meat_breed	high_rainfal	Prime_lamb	3	1	0	0	1	1	0	0	0	0	0	0	0	0	0	1	0	0					0		nasal discharge (moderate)
14	Weaning	first visit	≥ 4 months	96	Merino	wool_breed	wheat_sheep	Meat_wool	3.5	0	0	0	0	1	0	0	0	0	0	0	1	0	1	1	0	0	1	ewes were left in the same group			0		mastitis, hard udder
1	Weaning	first visit	≥ 4 months	43	Highlander	meat_breed	high_rainfal	Prime_lamb	2.75	1	0	0	0	1	0	0	0	0	0	0	0	0	0	1	1	0					0
1	Weaning	first visit	≥ 4 months	44	Highlander	meat_breed	high_rainfal	Prime_lamb	2.25	0	0	1	0	0	0	0	0	0	0	0	0	0	0	1	1	0					0
1	Weaning	first visit	≥ 4 months	45	Highlander	meat_breed	high_rainfal	Prime_lamb	3	1	0	0	1	1	0	0	1	0	0	0	0	0	1	1	0	0					0		nasal discharge (moderate), bleeding unilateral
1	Weaning	first visit	≥ 4 months	46	Highlander	meat_breed	high_rainfal	Prime_lamb	2.5	0	0	0	0	1	0	0	0	0	0	0	0	0	0	1	0	0					0
1	Weaning	first visit	≥ 4 months	47	Highlander	meat_breed	high_rainfal	Prime_lamb	2.75	1	0	0	0	1	0	0	0	0	0	0	0	0	0	1	0	0					0
1	Weaning	first visit	≥ 4 months	48	Highlander	meat_breed	high_rainfal	Prime_lamb	3.25	1	0	0	0	1	0	0	0	0	0	0	0	0	0	1	0	0					0
1	Weaning	first visit	≥ 4 months	49	Highlander	meat_breed	high_rainfal	Prime_lamb	3	1	0	0	1	1	0	0	0	0	0	0	0	0	0	1	0	0					0
1	Weaning	first visit	≥ 4 months	50	Highlander	meat_breed	high_rainfal	Prime_lamb	3.5	0	0	0	0	1	0	0	0	0	0	0	0	0	0	1	0	0					0
1	Weaning	first visit	≥ 4 months	51	Highlander	meat_breed	high_rainfal	Prime_lamb	2.5	0	0	0	0	1	0	0	0	0	0	0	0	0	0	1	0	0					0
1	Weaning	first visit	≥ 4 months	52	Highlander	meat_breed	high_rainfal	Prime_lamb	3	1	0	0	1	1	0	0	0	0	0	0	0	0	0	1	0	0					0
1	Weaning	first visit	≥ 4 months	53	Highlander	meat_breed	high_rainfal	Prime_lamb	2.5	0	0	0	0	1	0	0	0	0	0	0	0	0	0	1	0	0					0
1	Weaning	first visit	≥ 4 months	54	Highlander	meat_breed	high_rainfal	Prime_lamb	2.75	1	0	0	0	1	0	0	0	0	0	0	0	0	0	1	1	0					0
1	Weaning	first visit	≥ 4 months	55	Highlander	meat_breed	high_rainfal	Prime_lamb	2.75	1	0	0	0	1	0	0	0	0	0	0	0	0	0	1	0	0					0
1	Weaning	first visit	≥ 4 months	56	Highlander	meat_breed	high_rainfal	Prime_lamb	2.75	1	0	0	0	1	0	0	1	0	0	0	0	0	1	1	0	0					0		nasal discharge (moderate), bleeding unilateral
1	Weaning	first visit	≥ 4 months	57	Highlander	meat_breed	high_rainfal	Prime_lamb	2.75	1	0	0	0	1	0	0	0	0	0	0	0	0	0	1	0	0					0
1	Weaning	first visit	≥ 4 months	58	Highlander	meat_breed	high_rainfal	Prime_lamb	2.75	1	0	0	0	1	0	0	0	0	0	0	0	0	0	1	1	0					0
1	Weaning	first visit	≥ 4 months	59	Highlander	meat_breed	high_rainfal	Prime_lamb	3	1	0	0	1	1	0	0	0	0	0	0	0	0	0	1	0	0					0
1	Weaning	first visit	≥ 4 months	60	Highlander	meat_breed	high_rainfal	Prime_lamb	2.5	0	0	0	0	1	0	0	0	0	0	0	0	0	0	1	2	0					0
1	Weaning	first visit	≥ 4 months	61	Highlander	meat_breed	high_rainfal	Prime_lamb	3	1	0	0	1	1	0	0	0	0	0	0	0	0	0	1	1	0					0
1	Weaning	first visit	≥ 4 months	62	Highlander	meat_breed	high_rainfal	Prime_lamb	2.75	1	0	0	0	1	0	0	0	0	0	0	0	0	0	1	0	0					0
1	Weaning	first visit	≥ 4 months	63	Highlander	meat_breed	high_rainfal	Prime_lamb	2.5	0	0	0	0	1	0	0	0	0	0	0	0	0	0	1	0	0					0
1	Weaning	first visit	≥ 4 months	64	Highlander	meat_breed	high_rainfal	Prime_lamb	2.75	1	0	0	0	1	0	0	0	0	0	0	0	0	0	1	0	0					0
1	Weaning	first visit	≥ 4 months	65	Highlander	meat_breed	high_rainfal	Prime_lamb	2.5	0	0	0	0	1	0	0	0	0	0	0	0	0	0	1	1	0					0
1	Weaning	first visit	≥ 4 months	66	Highlander	meat_breed	high_rainfal	Prime_lamb	2.75	1	0	0	0	1	0	0	0	0	0	0	0	0	0	1	0	0					0
1	Weaning	first visit	≥ 4 months	67	Highlander	meat_breed	high_rainfal	Prime_lamb	2.5	0	0	0	0	1	0	0	0	0	0	0	0	0	0	1	0	0					0
1	Weaning	first visit	≥ 4 months	68	Highlander	meat_breed	high_rainfal	Prime_lamb	3	1	0	0	1	1	0	0	0	0	0	0	0	0	0	1	0	0					0
1	Weaning	first visit	≥ 4 months	69	Highlander	meat_breed	high_rainfal	Prime_lamb	3	1	0	0	1	1	0	0	0	0	0	0	0	0	0	1	0	0					0
1	Weaning	first visit	≥ 4 months	70	Highlander	meat_breed	high_rainfal	Prime_lamb	2.75	1	0	0	0	1	0	0	0	0	0	0	0	0	0	1	0	0					0
1	Weaning	first visit	≥ 4 months	71	Highlander	meat_breed	high_rainfal	Prime_lamb	2.5	0	0	0	0	1	0	0	0	0	0	0	0	0	0	1	2	0					0
1	Weaning	first visit	≥ 4 months	72	Highlander	meat_breed	high_rainfal	Prime_lamb	2.5	0	0	0	0	1	0	0	0	0	0	0	0	0	0	1	0	0					0
1	Weaning	first visit	≥ 4 months	73	Highlander	meat_breed	high_rainfal	Prime_lamb	3.25	1	0	0	0	1	0	0	0	0	0	0	0	0	0	1	0	0					0
1	Weaning	first visit	≥ 4 months	74	Highlander	meat_breed	high_rainfal	Prime_lamb	3	1	0	0	1	1	0	0	0	0	0	0	0	0	0	1	0	0					0
1	Weaning	first visit	≥ 4 months	75	Highlander	meat_breed	high_rainfal	Prime_lamb	2	0	0	1	0	0	0	0	0	0	0	0	0	0	0	1	0	0					0
1	Weaning	first visit	≥ 4 months	76	Highlander	meat_breed	high_rainfal	Prime_lamb	3	1	0	0	1	1	0	0	0	0	0	0	0	0	0	1	0	0					0
1	Weaning	first visit	≥ 4 months	77	Highlander	meat_breed	high_rainfal	Prime_lamb	3.25	1	0	0	0	1	0	0	0	0	0	0	0	0	0	1	0	0					0
1	Weaning	first visit	≥ 4 months	78	Highlander	meat_breed	high_rainfal	Prime_lamb	3.75	0	1	0	0	0	0	0	0	0	0	0	0	0	0	1	0	0					0
1	Weaning	first visit	≥ 4 months	79	Highlander	meat_breed	high_rainfal	Prime_lamb	3.75	0	1	0	0	0	0	0	0	0	0	0	0	0	0	1	0	0					0
1	Weaning	first visit	≥ 4 months	80	Highlander	meat_breed	high_rainfal	Prime_lamb	3.5	0	0	0	0	1	0	0	0	0	0	0	0	0	0	1	0	0					0
1	Weaning	first visit	≥ 4 months	81	Highlander	meat_breed	high_rainfal	Prime_lamb	2.75	1	0	0	0	1	0	0	0	0	0	0	0	0	0	1	0	0					0
1	Weaning	first visit	≥ 4 months	82	Highlander	meat_breed	high_rainfal	Prime_lamb	3.25	1	0	0	0	1	0	0	0	0	0	0	0	0	0	1	0	0					0
1	Weaning	first visit	≥ 4 months	83	Highlander	meat_breed	high_rainfal	Prime_lamb	2.5	0	0	0	0	1	0	0	0	0	0	0	0	0	0	1	0	0					0
1	Weaning	first visit	≥ 4 months	84	Highlander	meat_breed	high_rainfal	Prime_lamb	2.5	0	0	0	0	1	0	0	0	0	0	0	0	0	0	1	0	0					0
1	Weaning	first visit	≥ 4 months	85	Highlander	meat_breed	high_rainfal	Prime_lamb	2.5	0	0	0	0	1	0	0	0	0	0	0	0	0	0	1	0	0					0
1	Weaning	first visit	≥ 4 months	86	Highlander	meat_breed	high_rainfal	Prime_lamb	2.75	1	0	0	0	1	0	0	0	0	0	0	0	0	0	1	0	0					0
1	Weaning	first visit	≥ 4 months	87	Highlander	meat_breed	high_rainfal	Prime_lamb	2.5	0	0	0	0	1	0	0	0	0	0	0	0	0	0	1	1	0					0
1	Weaning	first visit	≥ 4 months	88	Highlander	meat_breed	high_rainfal	Prime_lamb	3.75	0	1	0	0	0	0	0	0	0	0	0	0	0	0	1	2	0					0
1	Weaning	first visit	≥ 4 months	89	Highlander	meat_breed	high_rainfal	Prime_lamb	3.75	0	1	0	0	0	0	0	0	0	0	0	0	0	0	1	0	0					0
1	Weaning	first visit	≥ 4 months	90	Highlander	meat_breed	high_rainfal	Prime_lamb	2.5	0	0	0	0	1	0	0	0	0	0	0	0	0	0	1	1	0					0
1	Weaning	first visit	≥ 4 months	91	Highlander	meat_breed	high_rainfal	Prime_lamb	2.5	0	0	0	0	1	0	0	0	0	0	0	0	0	0	1	0	0					0
1	Weaning	first visit	≥ 4 months	92	Highlander	meat_breed	high_rainfal	Prime_lamb	3	1	0	0	1	1	0	0	0	0	0	0	0	0	0	1	1	0					0
1	Pregnancy	second visit	≥ 4 months	196	Primera	meat_breed	high_rainfal	Prime_lamb	3.5	0	0	0	0	1	1	1	0	0	0	0	0	0	0	0	2	0					0		signs of lice
1	Weaning	first visit	≥ 4 months	94	Highlander	meat_breed	high_rainfal	Prime_lamb	2.25	0	0	1	0	0	0	0	0	0	0	0	0	0	0	1	2	0					0
1	Weaning	first visit	≥ 4 months	95	Highlander	meat_breed	high_rainfal	Prime_lamb	3	1	0	0	1	1	0	0	0	0	0	0	0	0	0	1	0	0					0
1	Weaning	first visit	≥ 4 months	96	Highlander	meat_breed	high_rainfal	Prime_lamb	3	1	0	0	1	1	0	0	0	0	0	0	0	0	0	1	0	0					0
1	Weaning	first visit	≥ 4 months	97	Highlander	meat_breed	high_rainfal	Prime_lamb	2.5	0	0	0	0	1	0	0	0	0	0	0	0	0	0	1	0	0					0
1	Weaning	first visit	≥ 4 months	98	Highlander	meat_breed	high_rainfal	Prime_lamb	2	0	0	1	0	0	0	0	0	0	0	0	0	0	0	1	0	0					0
1	Weaning	first visit	≥ 4 months	99	Highlander	meat_breed	high_rainfal	Prime_lamb	2.5	0	0	0	0	1	0	0	0	0	0	0	0	0	0	1	1	0					0
1	Weaning	first visit	≥ 4 months	100	Highlander	meat_breed	high_rainfal	Prime_lamb	2.75	1	0	0	0	1	0	0	0	0	0	0	0	0	0	1	3	0					0
1	Pregnancy	second visit	≥ 4 months	101	Highlander	meat_breed	high_rainfal	Prime_lamb	2.5	0	0	0	0	1	0	0	0	0	0	0	0	0	0	1	2	0					0		nasal discharge
1	Pregnancy	second visit	≥ 4 months	102	Highlander	meat_breed	high_rainfal	Prime_lamb	3	1	0	0	1	1	0	0	0	0	0	0	0	0	0	1	1	0					0		nasal discharge (moderate)
1	Pregnancy	second visit	≥ 4 months	103	Highlander	meat_breed	high_rainfal	Prime_lamb	2.75	1	0	0	0	1	0	0	0	0	0	0	0	0	0	0	0	0					0		nasal discharge
1	Pregnancy	second visit	≥ 4 months	104	Highlander	meat_breed	high_rainfal	Prime_lamb	2.75	1	0	0	0	1	0	0	0	0	0	0	0	0	0	1	0	0					0		nasal discharge (moderate)
1	Pregnancy	second visit	≥ 4 months	105	Highlander	meat_breed	high_rainfal	Prime_lamb	2.75	1	0	0	0	1	0	0	0	0	0	0	0	0	0	1	0	0					0		nasal discharge
1	Pregnancy	second visit	≥ 4 months	106	Highlander	meat_breed	high_rainfal	Prime_lamb	3	1	0	0	1	1	0	0	0	0	0	0	0	0	0	1	1	0					0		nasal discharge
1	Pregnancy	second visit	≥ 4 months	107	Highlander	meat_breed	high_rainfal	Prime_lamb	2.5	0	0	0	0	1	0	0	0	0	0	0	0	0	0	1	0	0					0		nasal discharge
1	Pregnancy	second visit	≥ 4 months	108	Highlander	meat_breed	high_rainfal	Prime_lamb	2.75	1	0	0	0	1	0	0	0	0	0	0	0	0	0	1	1	0					0		nasal discharge
1	Pregnancy	second visit	≥ 4 months	109	Highlander	meat_breed	high_rainfal	Prime_lamb	3	1	0	0	1	1	0	0	0	0	0	0	0	0	0	1	1	0					0		nasal discharge.
1	Pregnancy	second visit	≥ 4 months	110	Highlander	meat_breed	high_rainfal	Prime_lamb	3	1	0	0	1	1	0	0	0	0	0	0	0	0	0	0	0	0					0		nasal discharge.
1	Pregnancy	second visit	≥ 4 months	111	Highlander	meat_breed	high_rainfal	Prime_lamb	2.75	1	0	0	0	1	0	0	0	0	0	0	0	0	0	1	0	0					0		nasal discharge.
1	Pregnancy	second visit	≥ 4 months	112	Highlander	meat_breed	high_rainfal	Prime_lamb	2.5	0	0	0	0	1	0	0	0	0	0	0	0	0	0	0	1	0					0		nasal discharge.
1	Pregnancy	second visit	≥ 4 months	197	Primera	meat_breed	high_rainfal	Prime_lamb	3.25	1	0	0	0	1	1	1	0	0	0	0	0	0	0	1	1	0					0		signs of lice
1	Pregnancy	second visit	≥ 4 months	114	Highlander	meat_breed	high_rainfal	Prime_lamb	3	1	0	0	1	1	0	0	0	0	0	0	0	0	0	1	2	0					0		nasal discharge.
1	Pregnancy	second visit	≥ 4 months	115	Highlander	meat_breed	high_rainfal	Prime_lamb	2.75	1	0	0	0	1	0	0	0	0	0	0	0	0	0	1	1	0					0		nasal discharge (moderate)
1	Pregnancy	second visit	≥ 4 months	116	Highlander	meat_breed	high_rainfal	Prime_lamb	2.5	0	0	0	0	1	0	0	0	0	0	0	0	0	0	1	0	0					0		nasal discharge.
1	Pregnancy	second visit	≥ 4 months	117	Highlander	meat_breed	high_rainfal	Prime_lamb	2.5	0	0	0	0	1	0	0	0	0	0	0	0	0	0	0	1	0					0		nasal discharge.
1	Pregnancy	second visit	≥ 4 months	118	Highlander	meat_breed	high_rainfal	Prime_lamb	2.5	0	0	0	0	1	0	0	0	0	0	0	0	0	0	0	2	0					0		nasal discharge
1	Pregnancy	second visit	≥ 4 months	119	Highlander	meat_breed	high_rainfal	Prime_lamb	3	1	0	0	1	1	0	0	0	0	0	0	0	0	0	1	1	0					0		nasal discharge (moderate)
1	Pregnancy	second visit	≥ 4 months	198	Primera	meat_breed	high_rainfal	Prime_lamb	3	1	0	0	1	1	1	1	0	0	0	0	0	0	0	0	2	0					0		signs of lice
1	Pregnancy	second visit	≥ 4 months	121	Highlander	meat_breed	high_rainfal	Prime_lamb	3.5	0	0	0	0	1	0	0	0	0	0	0	0	0	0	1	2	0					0		nasal discharge
1	Pregnancy	second visit	≥ 4 months	122	Highlander	meat_breed	high_rainfal	Prime_lamb	3	1	0	0	1	1	0	0	0	0	0	0	0	0	0	1	0	0					0		nasal discharge (moderate)
1	Pregnancy	second visit	≥ 4 months	123	Highlander	meat_breed	high_rainfal	Prime_lamb	2.5	0	0	0	0	1	0	0	0	0	0	0	0	0	0	0	2	0					0
1	Pregnancy	second visit	≥ 4 months	124	Highlander	meat_breed	high_rainfal	Prime_lamb	2.5	0	0	0	0	1	0	0	0	0	0	0	0	0	0	1	1	0					0		nasal discharge
1	Pregnancy	second visit	≥ 4 months	125	Highlander	meat_breed	high_rainfal	Prime_lamb	2.75	1	0	0	0	1	0	0	0	0	0	0	0	0	0	1	3	0					0
1	Pregnancy	second visit	≥ 4 months	126	Highlander	meat_breed	high_rainfal	Prime_lamb	2.75	1	0	0	0	1	0	0	0	0	0	0	0	0	0	1	0	0					0		nasal discharge
1	Pregnancy	second visit	≥ 4 months	127	Highlander	meat_breed	high_rainfal	Prime_lamb	3	1	0	0	1	1	0	0	0	0	0	0	0	0	0	1	0	0					0		nasal discharge
1	Pregnancy	second visit	≥ 4 months	128	Highlander	meat_breed	high_rainfal	Prime_lamb	2.5	0	0	0	0	1	0	0	0	0	0	0	0	0	0	0	0	0					0		nasal discharge
1	Pregnancy	second visit	≥ 4 months	129	Highlander	meat_breed	high_rainfal	Prime_lamb	3	1	0	0	1	1	0	0	0	0	0	0	0	0	0	1	0	0					0		nasal discharge
1	Pregnancy	second visit	≥ 4 months	130	Highlander	meat_breed	high_rainfal	Prime_lamb	2.75	1	0	0	0	1	0	0	0	0	0	0	0	0	0	0	1	0					0		nasal discharge (moderate)
1	Pregnancy	second visit	≥ 4 months	131	Highlander	meat_breed	high_rainfal	Prime_lamb	3	1	0	0	1	1	0	0	0	0	0	0	0	0	0	1	1	0					0		nasal discharge
1	Pregnancy	second visit	≥ 4 months	132	Highlander	meat_breed	high_rainfal	Prime_lamb	2.75	1	0	0	0	1	0	0	0	0	1	0	0	0	1	1	1	0					0		Pink eye (treated day before) (photo). Lay down in the race.
1	Pregnancy	second visit	≥ 4 months	133	Highlander	meat_breed	high_rainfal	Prime_lamb	2.5	0	0	0	0	1	0	0	0	0	0	0	0	0	0	1	1	0					0		nasal discharge (moderate)
1	Pregnancy	second visit	≥ 4 months	134	Highlander	meat_breed	high_rainfal	Prime_lamb	2.75	1	0	0	0	1	0	0	0	0	0	0	0	0	0	1	1	0					0		nasal discharge
1	Pregnancy	second visit	≥ 4 months	135	Highlander	meat_breed	high_rainfal	Prime_lamb	3	1	0	0	1	1	0	0	0	0	0	0	0	0	0	1	0	0					0
1	Pregnancy	second visit	≥ 4 months	136	Highlander	meat_breed	high_rainfal	Prime_lamb	2.75	1	0	0	0	1	0	0	0	0	0	0	0	0	0	1	2	0					0		missing eye from birth
1	Pregnancy	second visit	≥ 4 months	137	Highlander	meat_breed	high_rainfal	Prime_lamb	3	1	0	0	1	1	0	0	0	0	0	0	0	0	0	1	1	0					0
1	Pregnancy	second visit	≥ 4 months	138	Highlander	meat_breed	high_rainfal	Prime_lamb	2.5	0	0	0	0	1	0	0	0	0	0	0	0	0	0	1	1	0					0		nasal discharge
1	Pregnancy	second visit	≥ 4 months	139	Highlander	meat_breed	high_rainfal	Prime_lamb	2.75	1	0	0	0	1	0	0	0	0	0	0	0	0	0	1	0	0					0
1	Pregnancy	second visit	≥ 4 months	140	Highlander	meat_breed	high_rainfal	Prime_lamb	2.75	1	0	0	0	1	0	0	0	0	0	0	0	0	0	1	0	0					0		nasal discharge
1	Pregnancy	second visit	≥ 4 months	141	Highlander	meat_breed	high_rainfal	Prime_lamb	3	1	0	0	1	1	0	0	0	0	0	0	0	0	0	1	0	0					0		nasal discharge
1	Pregnancy	second visit	≥ 4 months	142	Highlander	meat_breed	high_rainfal	Prime_lamb	2.5	0	0	0	0	1	0	0	0	0	0	0	0	0	0	1	0	0					0		nasal discharge
1	Pregnancy	second visit	≥ 4 months	143	Highlander	meat_breed	high_rainfal	Prime_lamb	2.75	1	0	0	0	1	0	0	0	0	0	0	0	0	0	1	1	0					0		nasal discharge (moderate)
1	Pregnancy	second visit	≥ 4 months	144	Highlander	meat_breed	high_rainfal	Prime_lamb	2.5	0	0	0	0	1	0	0	0	0	0	0	0	0	0	1	1	0					0		nasal discharge
1	Pregnancy	second visit	≥ 4 months	145	Highlander	meat_breed	high_rainfal	Prime_lamb	3	1	0	0	1	1	0	0	0	0	0	0	0	0	0	1	1	0					0		nasal discharge
1	Pregnancy	second visit	≥ 4 months	146	Highlander	meat_breed	high_rainfal	Prime_lamb	2.75	1	0	0	0	1	0	0	0	0	0	0	0	0	0	1	0	0					0
1	Pregnancy	second visit	≥ 4 months	147	Highlander	meat_breed	high_rainfal	Prime_lamb	2.75	1	0	0	0	1	0	0	0	0	0	0	0	0	0	1	1	0					0		nasal discharge (moderate)
1	Pregnancy	second visit	≥ 4 months	148	Highlander	meat_breed	high_rainfal	Prime_lamb	3	1	0	0	1	1	0	0	0	0	0	0	0	0	0	1	1	0					0		nasal discharge
1	Pregnancy	second visit	≥ 4 months	149	Highlander	meat_breed	high_rainfal	Prime_lamb	3	1	0	0	1	1	0	0	0	0	0	0	0	0	0	1	0	0					0
1	Pregnancy	second visit	≥ 4 months	150	Highlander	meat_breed	high_rainfal	Prime_lamb	3	1	0	0	1	1	0	0	0	0	0	0	0	0	0	1	0	0					0		nasal discharge (moderate)
1	Pregnancy	second visit	≥ 4 months	151	Highlander	meat_breed	high_rainfal	Prime_lamb	3	1	0	0	1	1	0	0	0	0	0	0	0	0	0	1	0	0					0
1	Pregnancy	second visit	≥ 4 months	152	Highlander	meat_breed	high_rainfal	Prime_lamb	3.25	1	0	0	0	1	0	0	0	0	0	0	0	0	0	1	1	0					0		Moderate nasal discharge. photo (missing eye from birth)
1	Pregnancy	second visit	≥ 4 months	153	Highlander	meat_breed	high_rainfal	Prime_lamb	2.5	0	0	0	0	1	0	0	0	0	0	0	0	0	0	1	0	0					0
1	Pregnancy	second visit	≥ 4 months	154	Highlander	meat_breed	high_rainfal	Prime_lamb	2.5	0	0	0	0	1	0	0	0	0	0	0	0	0	0	1	1	0					0		nasal discharge
1	Pregnancy	second visit	≥ 4 months	155	Highlander	meat_breed	high_rainfal	Prime_lamb	3	1	0	0	1	1	0	0	0	0	0	0	0	0	0	1	0	0					0		nasal discharge
1	Pregnancy	second visit	≥ 4 months	156	Highlander	meat_breed	high_rainfal	Prime_lamb	2.5	0	0	0	0	1	0	0	0	0	1	0	0	0	1	1	0	0					0		nasal discharge, old cut eye (major) not open or injected
1	Pregnancy	second visit	≥ 4 months	157	Highlander	meat_breed	high_rainfal	Prime_lamb	3	1	0	0	1	1	0	0	0	0	0	0	0	0	0	1	1	0					0		nasal discharge
1	Pregnancy	second visit	≥ 4 months	158	Highlander	meat_breed	high_rainfal	Prime_lamb	3	1	0	0	1	1	0	0	0	0	0	0	0	0	0	1	0	0					0		nasal discharge
1	Pregnancy	second visit	≥ 4 months	159	Highlander	meat_breed	high_rainfal	Prime_lamb	3.25	1	0	0	0	1	0	0	0	0	0	0	0	0	0	0	0	0					0		nasal discharge
1	Pregnancy	second visit	≥ 4 months	160	Highlander	meat_breed	high_rainfal	Prime_lamb	3	1	0	0	1	1	0	0	0	0	0	0	0	0	0	0	0	0					0		Moderate nasal discharge. Laying down.
1	Pregnancy	second visit	≥ 4 months	161	Highlander	meat_breed	high_rainfal	Prime_lamb	3.25	1	0	0	0	1	0	0	0	0	0	0	0	0	0	1	0	0					0
1	Pregnancy	second visit	≥ 4 months	162	Highlander	meat_breed	high_rainfal	Prime_lamb	2.5	0	0	0	0	1	0	0	0	0	0	0	0	0	0	0	1	0					0		nasal discharge
1	Pregnancy	second visit	≥ 4 months	163	Highlander	meat_breed	high_rainfal	Prime_lamb	2.75	1	0	0	0	1	0	0	0	0	0	0	0	0	0	1	0	0					0		nasal discharge
1	Pregnancy	second visit	≥ 4 months	164	Highlander	meat_breed	high_rainfal	Prime_lamb	3	1	0	0	1	1	0	0	0	0	0	0	0	0	0	1	1	0					0		nasal discharge
1	Pregnancy	second visit	≥ 4 months	165	Highlander	meat_breed	high_rainfal	Prime_lamb	2.5	0	0	0	0	1	0	0	0	0	0	0	0	0	0	1	0	0					0		nasal discharge
1	Pregnancy	second visit	≥ 4 months	166	Highlander	meat_breed	high_rainfal	Prime_lamb	2.5	0	0	0	0	1	0	0	0	0	0	0	0	0	0	1	1	0					0
1	Pregnancy	second visit	≥ 4 months	167	Highlander	meat_breed	high_rainfal	Prime_lamb	2.75	1	0	0	0	1	0	0	0	0	0	0	0	0	0	1	1	0					0		nasal discharge
1	Pregnancy	second visit	≥ 4 months	168	Highlander	meat_breed	high_rainfal	Prime_lamb	2.25	0	0	1	0	0	0	0	0	0	0	0	0	0	0	0	1	0					0		nasal discharge
1	Pregnancy	second visit	≥ 4 months	169	Highlander	meat_breed	high_rainfal	Prime_lamb	3	1	0	0	1	1	0	0	0	0	0	0	0	0	0	1	0	0					0
1	Pregnancy	second visit	≥ 4 months	170	Highlander	meat_breed	high_rainfal	Prime_lamb	3	1	0	0	1	1	0	0	0	0	0	0	0	0	0	1	0	0			1	1	0	(score 1)
1	Pregnancy	second visit	≥ 4 months	171	Highlander	meat_breed	high_rainfal	Prime_lamb	2.75	1	0	0	0	1	0	0	0	0	0	0	0	0	0	1	2	0			1	1	0	score 1
1	Pregnancy	second visit	≥ 4 months	172	Highlander	meat_breed	high_rainfal	Prime_lamb	3	1	0	0	1	1	0	0	0	0	0	0	0	0	0	1	1	0			1	1	0	score 1	nasal discharge
2	Weaning	first visit	0.5-4 months	22	Merino	wool_breed	wheat_sheep	Wool	2.75	1	0	0	0	1	1	1	0	0	0	0	0	0	0	1	0	0					0		Fleece rot (minor)
1	Pregnancy	second visit	≥ 4 months	174	Highlander	meat_breed	high_rainfal	Prime_lamb	3.25	1	0	0	0	1	0	0	0	1	0	0	0	0	1	1	0	0					0		sun burn, nasal discharge (moderate)
1	Pregnancy	second visit	≥ 4 months	175	Primera	meat_breed	high_rainfal	Prime_lamb	3	1	0	0	1	1	0	0	0	0	0	0	0	0	0	1	1	0					0		nasal discharge.
1	Pregnancy	second visit	≥ 4 months	176	Primera	meat_breed	high_rainfal	Prime_lamb	3.25	1	0	0	0	1	0	0	0	0	0	0	0	0	0	1	1	0					0
2	Weaning	first visit	0.5-4 months	36	Merino	wool_breed	wheat_sheep	Wool	2	0	0	1	0	0	1	1	2	0	0	0	2	0	1	1	0	0					0		Fleece rot (minor), all minor cuts
1	Pregnancy	second visit	≥ 4 months	178	Primera	meat_breed	high_rainfal	Prime_lamb	3.25	1	0	0	0	1	0	0	0	0	0	0	0	0	0	1	1	0					0
2	Weaning	first visit	0.5-4 months	52	Merino	wool_breed	wheat_sheep	Wool	2.5	0	0	0	0	1	1	1	0	0	0	0	0	0	0	1	0	0					0		Fleece rot (minor)
1	Pregnancy	second visit	≥ 4 months	180	Primera	meat_breed	high_rainfal	Prime_lamb	3.25	1	0	0	0	1	0	0	0	0	0	0	0	0	0	1	1	0					0		nasal discharge
2	Weaning	first visit	0.5-4 months	66	Merino	wool_breed	wheat_sheep	Wool	3	1	0	0	1	1	1	1	0	0	0	0	0	0	0	1	0	0					0		Fleece rot (minor)
2	Weaning	first visit	0.5-4 months	70	Merino	wool_breed	wheat_sheep	Wool	3	1	0	0	1	1	1	1	0	0	0	0	0	0	0	1	0	0					0		Fleece rot (minor)
2	Weaning	first visit	0.5-4 months	83	Merino	wool_breed	wheat_sheep	Wool	3.25	1	0	0	0	1	1	1	0	0	0	0	1	0	1	1	0	0					0		Fleece rot (minor) minor cut, (photo)
2	Weaning	first visit	0.5-4 months	94	Merino	wool_breed	wheat_sheep	Wool	2.5	0	0	0	0	1	1	1	0	1	0	0	1	0	1	1	0	0					0		Fleece rot (minor), sun burn, minor cut
2	Pregnancy	second visit	≥ 4 months	116	Merino	wool_breed	wheat_sheep	Wool	2.5	0	0	0	0	1	1	1	0	0	0	0	0	0	0	1	2	0					0		Fleece rot (minor)
3	Weaning	second visit	≥ 4 months	36	Merino	wool_breed	wheat_sheep	Meat_wool	3.5	0	0	0	0	1	1	1	0	0	0	0	0	0	0	1	1	0					0		Fleece rot (minor)
3	Weaning	second visit	≥ 4 months	40	Merino	wool_breed	wheat_sheep	Meat_wool	2.75	1	0	0	0	1	1	1	0	1	0	0	0	0	1	1	1	0					0		Fleece rot (minor), sun burn
5	Weaning	second visit	≥ 4 months	1	Merino	wool_breed	high_rainfall	Wool	2.75	1	0	0	0	1	1	1	0	1	0	0	0	0	1	1	0	0					0		Fleece rot (minor), sun burn
1	Pregnancy	second visit	≥ 4 months	189	Primera	meat_breed	high_rainfal	Prime_lamb	3.25	1	0	0	0	1	0	0	0	0	0	0	0	0	0	1	1	0					0		nasal discharge
1	Pregnancy	second visit	≥ 4 months	190	Primera	meat_breed	high_rainfal	Prime_lamb	2.75	1	0	0	0	1	0	0	0	0	0	0	0	0	0	1	0	0					0
5	Weaning	second visit	≥ 4 months	13	Merino	wool_breed	high_rainfall	Wool	1.75	0	0	1	0	0	2	1	0	0	0	1	0	0	1	1	0	0	1	Farmer not present during the assessment, but ask to leave all ewes in the same group	1	2	1	(score 2)	Fleece rot, low condition and broken wool
5	Weaning	second visit	≥ 4 months	16	Merino	wool_breed	high_rainfall	Wool	3.25	1	0	0	0	1	1	1	0	0	0	0	0	0	0	1	0	0					0		Fleece rot (moderate)
5	Weaning	second visit	≥ 4 months	23	Merino	wool_breed	high_rainfall	Wool	2.5	0	0	0	0	1	1	1	0	0	0	0	0	0	0	0	0	0					0		Fleece rot (minor)
1	Pregnancy	second visit	≥ 4 months	194	Primera	meat_breed	high_rainfal	Prime_lamb	2.5	0	0	0	0	1	0	0	0	0	0	0	0	0	0	1	0	0					0
5	Weaning	second visit	≥ 4 months	31	Merino	wool_breed	high_rainfall	Wool	2.75	1	0	0	0	1	1	1	0	1	0	0	0	0	1	0	0	0					0		Fleece rot (minor). Sun burn
5	Weaning	second visit	≥ 4 months	42	Merino	wool_breed	high_rainfall	Wool	2.75	1	0	0	0	1	1	1	0	0	0	0	0	0	0	1	0	0		wool loss in the rear w sun burn (old fly strike), Farmer not present during the assessment, but ask to leave all ewes in the same group	1	1	0	(score 1)	Fleece rot (minor)
5	Weaning	second visit	≥ 4 months	48	Merino	wool_breed	high_rainfall	Wool	2.5	0	0	0	0	1	1	1	0	1	0	0	0	0	1	1	0	0					0		Fleece rot (minor), sun burn
5	Weaning	second visit	≥ 4 months	49	Merino	wool_breed	high_rainfall	Wool	2	0	0	1	0	0	1	1	0	1	0	0	0	0	1	1	0	0					0		Fleece rot (moderate), sun burn
1	Pregnancy	second visit	≥ 4 months	199	Primera	meat_breed	high_rainfal	Prime_lamb	2.5	0	0	0	0	1	0	0	0	0	0	0	0	0	0	1	1	0					0
1	Pregnancy	second visit	≥ 4 months	200	Primera	meat_breed	high_rainfal	Prime_lamb	3.25	1	0	0	0	1	0	0	0	0	0	0	0	0	0	1	0	0					0
2	Weaning	first visit	0.5-4 months	1	Merino	wool_breed	wheat_sheep	Wool	2.25	0	0	1	0	0	0	0	0	1	0	1	1	1	1	0	0	0					0		sun burn ears, minor cuts
2	Weaning	first visit	0.5-4 months	2	Merino	wool_breed	wheat_sheep	Wool	2.5	0	0	0	0	1	0	0	1	1	0	0	1	0	1	1	0	0					0		sun burn ears, all minor cuts
2	Weaning	first visit	0.5-4 months	3	Merino	wool_breed	wheat_sheep	Wool	2.5	0	0	0	0	1	0	0	0	0	0	0	0	0	0	1	0	0					0
15	Weaning	first visit	≥ 4 months	49	Merino	wool_breed	wheat_sheep	Prime_lamb	3	1	0	0	1	1	0	0	0	0	0	0	0	0	0	1	3	0	1	ewes were left in the same group	1	2	1	(score 2)
2	Weaning	first visit	0.5-4 months	5	Merino	wool_breed	wheat_sheep	Wool	3	1	0	0	1	1	0	0	1	0	0	0	0	0	1	1	0	0					0		all minor cuts
2	Weaning	first visit	0.5-4 months	6	Merino	wool_breed	wheat_sheep	Wool	2.25	0	0	1	0	0	0	0	0	1	0	0	0	0	1	1	2	0					0		sun burn
2	Weaning	first visit	0.5-4 months	7	Merino	wool_breed	wheat_sheep	Wool	3	1	0	0	1	1	0	0	0	0	0	0	0	0	0	1	0	0					0
2	Weaning	first visit	0.5-4 months	8	Merino	wool_breed	wheat_sheep	Wool	2.5	0	0	0	0	1	0	0	0	1	0	0	1	1	1	1	0	0					0		photo of the lesions, minor wounds with flies
2	Weaning	first visit	0.5-4 months	9	Merino	wool_breed	wheat_sheep	Wool	3.25	1	0	0	0	1	0	0	0	0	0	0	2	0	1	1	0	0					0		minor cuts
2	Weaning	first visit	0.5-4 months	10	Merino	wool_breed	wheat_sheep	Wool	2.5	0	0	0	0	1	0	0	1	0	0	0	0	0	1	0	4	1					0		cut (minor) still has tail with rubber ring
2	Weaning	first visit	0.5-4 months	11	Merino	wool_breed	wheat_sheep	Wool	2.5	0	0	0	0	1	0	0	0	1	0	0	0	0	1	1	0	0					0		sun burn
2	Weaning	first visit	0.5-4 months	12	Merino	wool_breed	wheat_sheep	Wool	2.5	0	0	0	0	1	0	0	0	0	0	0	0	0	0	1	0	0					0
2	Weaning	first visit	0.5-4 months	13	Merino	wool_breed	wheat_sheep	Wool	2.25	0	0	1	0	0	0	0	0	0	0	0	0	0	0	1	1	0					0
2	Weaning	first visit	0.5-4 months	14	Merino	wool_breed	wheat_sheep	Wool	1.75	0	0	1	0	0	0	0	0	0	0	0	0	0	0	1	0	0					0
2	Weaning	first visit	0.5-4 months	15	Merino	wool_breed	wheat_sheep	Wool	3.25	1	0	0	0	1	0	0	0	0	0	0	0	0	0	1	0	0					0
15	Weaning	first visit	≥ 4 months	71	Merino	wool_breed	wheat_sheep	Prime_lamb	2.5	0	0	0	0	1	0	0	0	0	0	0	0	0	0	1	0	0	1	ewes were left in the same group	1	3	1	(score 3)	reluctatnt to walk, nasal discharge (moderate/severe)
2	Weaning	first visit	0.5-4 months	17	Merino	wool_breed	wheat_sheep	Wool	2.5	0	0	0	0	1	0	0	0	0	0	0	1	0	1	1	0	0					0		minor cuts
2	Weaning	first visit	0.5-4 months	18	Merino	wool_breed	wheat_sheep	Wool	2	0	0	1	0	0	0	0	0	0	0	0	1	0	1	1	1	0					0		minor lesion in tail, see photo
2	Weaning	first visit	0.5-4 months	19	Merino	wool_breed	wheat_sheep	Wool	2.25	0	0	1	0	0	0	0	0	1	0	0	0	0	1	1	0	0					0		sun burn
2	Weaning	first visit	0.5-4 months	20	Merino	wool_breed	wheat_sheep	Wool	3	1	0	0	1	1	0	0	1	0	0	0	1	0	1	1	0	0					0		all minor cuts
2	Weaning	first visit	0.5-4 months	21	Merino	wool_breed	wheat_sheep	Wool	2.5	0	0	0	0	1	0	0	0	0	0	0	0	0	0	1	0	0					0
5	Weaning	second visit	≥ 4 months	53	Merino	wool_breed	high_rainfall	Wool	2.75	1	0	0	0	1	1	1	0	0	0	0	0	0	0	0	0	0					0		Fleece rot (minor).
2	Weaning	first visit	0.5-4 months	23	Merino	wool_breed	wheat_sheep	Wool	2.5	0	0	0	0	1	0	0	0	0	0	0	0	0	0	1	0	0					0
2	Weaning	first visit	0.5-4 months	24	Merino	wool_breed	wheat_sheep	Wool	3	1	0	0	1	1	0	0	0	0	0	0	0	0	0	1	0	0					0
2	Weaning	first visit	0.5-4 months	25	Merino	wool_breed	wheat_sheep	Wool	3.25	1	0	0	0	1	0	0	0	0	0	0	0	0	0	1	0	0					0
2	Weaning	first visit	0.5-4 months	27	Merino	wool_breed	wheat_sheep	Wool	3	1	0	0	1	1	0	0	0	1	0	0	3	0	1	1	0	0					0		sun burn, 3 minor cuts (crutching)
2	Weaning	first visit	0.5-4 months	28	Merino	wool_breed	wheat_sheep	Wool	2.5	0	0	0	0	1	0	0	0	0	0	0	0	0	0	1	0	0					0
2	Weaning	first visit	0.5-4 months	29	Merino	wool_breed	wheat_sheep	Wool	3	1	0	0	1	1	0	0	0	1	0	0	1	0	1	0	3	0					0		minor cuts, full tail
2	Weaning	first visit	0.5-4 months	30	Merino	wool_breed	wheat_sheep	Wool	2.5	0	0	0	0	1	0	0	0	0	0	0	0	0	0	1	0	0					0
15	Weaning	first visit	≥ 4 months	86	Merino	wool_breed	wheat_sheep	Prime_lamb	3.25	1	0	0	0	1	0	0	0	0	0	0	0	0	0	1	0	0	1	ewes were left in the same group	1	2	1	(score 2)
2	Weaning	first visit	0.5-4 months	32	Merino	wool_breed	wheat_sheep	Wool	2.75	1	0	0	0	1	0	0	0	0	0	0	0	1	1	1	0	0					0		minor cut
15	Weaning	first visit	≥ 4 months	100	Merino	wool_breed	wheat_sheep	Prime_lamb	3.5	0	0	0	0	1	0	0	0	0	0	0	0	0	0	1	2	0	1	ewes were left in the same group	1	2	1	(score 2)
2	Weaning	first visit	0.5-4 months	34	Merino	wool_breed	wheat_sheep	Wool	2.5	0	0	0	0	1	0	0	0	0	0	0	0	0	0	1	0	0					0
2	Weaning	first visit	0.5-4 months	35	Merino	wool_breed	wheat_sheep	Wool	2.5	0	0	0	0	1	0	0	0	0	0	0	0	0	0	1	0	0					0
5	Weaning	second visit	≥ 4 months	57	Merino	wool_breed	high_rainfall	Wool	3.25	1	0	0	0	1	1	1	0	0	0	0	0	1	1	1	0	0					0		Fleece rot (minor). abscess (minor)
2	Weaning	first visit	0.5-4 months	37	Merino	wool_breed	wheat_sheep	Wool	2.5	0	0	0	0	1	0	0	0	1	0	0	3	0	1	1	0	0					0		minor abcess in ears, minor cuts
2	Weaning	first visit	0.5-4 months	38	Merino	wool_breed	wheat_sheep	Wool	2.75	1	0	0	0	1	0	0	1	0	0	0	2	0	1	1	0	0					0		1 cut head (major), all the rest minor cuts
2	Weaning	first visit	0.5-4 months	39	Merino	wool_breed	wheat_sheep	Wool	3	1	0	0	1	1	0	0	0	0	0	0	0	0	0	1	0	0					0
2	Weaning	first visit	0.5-4 months	40	Merino	wool_breed	wheat_sheep	Wool	2.75	1	0	0	0	1	0	0	0	1	0	0	0	0	1	1	0	0					0		sun burn
2	Weaning	first visit	0.5-4 months	42	Merino	wool_breed	wheat_sheep	Wool	2.25	0	0	1	0	0	0	0	0	1	0	0	0	0	1	1	0	0					0		sun burn
2	Weaning	first visit	0.5-4 months	43	Merino	wool_breed	wheat_sheep	Wool	2	0	0	1	0	0	0	0	0	0	0	0	0	0	0	1	0	0					0
2	Weaning	first visit	0.5-4 months	44	Merino	wool_breed	wheat_sheep	Wool	2.5	0	0	0	0	1	0	0	0	0	0	0	1	0	1	1	1	0					0		minor cut in tail
2	Weaning	first visit	0.5-4 months	45	Merino	wool_breed	wheat_sheep	Wool	2.5	0	0	0	0	1	0	0	0	0	0	0	0	0	0	1	0	0					0
2	Weaning	first visit	0.5-4 months	46	Merino	wool_breed	wheat_sheep	Wool	2.5	0	0	0	0	1	0	0	0	0	0	0	1	0	1	1	0	0					0		minor cut
15	Pregnancy	second visit	≥ 4 months	139	Merino	wool_breed	wheat_sheep	Prime_lamb	1.5	0	0	1	0	0	0	0	0	1	0	0	0	0	1	1	1	0	1	ewes were left in the same group			0		Low condition, sun burn (ears), nasal discharge (moderate)
2	Weaning	first visit	0.5-4 months	48	Merino	wool_breed	wheat_sheep	Wool	2.5	0	0	0	0	1	0	0	1	0	0	0	0	0	1	1	0	0					0		cuts (minor)
2	Weaning	first visit	0.5-4 months	49	Merino	wool_breed	wheat_sheep	Wool	3	1	0	0	1	1	0	0	0	0	0	0	0	0	0	1	0	0					0
2	Weaning	first visit	0.5-4 months	50	Merino	wool_breed	wheat_sheep	Wool	3.25	1	0	0	0	1	0	0	0	0	0	0	0	0	0	1	0	0					0
2	Weaning	first visit	0.5-4 months	51	Merino	wool_breed	wheat_sheep	Wool	2.5	0	0	0	0	1	0	0	0	0	0	0	2	0	1	1	0	0					0		cuts (minor)
5	Weaning	second visit	≥ 4 months	58	Merino	wool_breed	high_rainfall	Wool	3.5	0	0	0	0	1	1	1	0	1	0	0	0	0	1	1	0	0					0		Fleece rot (minor), sun burn
2	Weaning	first visit	0.5-4 months	54	Merino	wool_breed	wheat_sheep	Wool	3.25	1	0	0	0	1	0	0	0	0	0	0	0	0	0	1	0	0					0
2	Weaning	first visit	0.5-4 months	55	Merino	wool_breed	wheat_sheep	Wool	2	0	0	1	0	0	0	0	0	1	0	0	0	0	1	1	0	0					0		sun burn
2	Weaning	first visit	0.5-4 months	56	Merino	wool_breed	wheat_sheep	Wool	2.25	0	0	1	0	0	0	0	1	0	0	0	0	0	1	1	0	0					0		cuts (minor)
2	Weaning	first visit	0.5-4 months	57	Merino	wool_breed	wheat_sheep	Wool	2.75	1	0	0	0	1	0	0	0	0	0	0	0	0	0	1	0	0					0
2	Weaning	first visit	0.5-4 months	58	Merino	wool_breed	wheat_sheep	Wool	3	1	0	0	1	1	0	0	0	0	0	0	0	0	0	1	0	0					0
2	Weaning	first visit	0.5-4 months	59	Merino	wool_breed	wheat_sheep	Wool	2.25	0	0	1	0	0	0	0	1	0	0	0	3	0	1	1	2	0					0		abcess neck (medium), all the rest minor cuts
15	Pregnancy	second visit	≥ 4 months	140	Merino	wool_breed	wheat_sheep	Prime_lamb	1.75	0	0	1	0	0	0	0	0	0	0	0	0	0	0	1	1	0	1	ewes were left in the same group	1	2	1	(score 2)	Low condition, nasal discharge (moderate/severe), hoof overgrowth
5	Weaning	second visit	≥ 4 months	62	Merino	wool_breed	high_rainfall	Wool	2.75	1	0	0	0	1	1	1	0	1	0	0	0	0	1	1	0	0					0		Fleece rot (minor), sun burn
2	Weaning	first visit	0.5-4 months	62	Merino	wool_breed	wheat_sheep	Wool	2.5	0	0	0	0	1	2	1	0	0	0	0	0	0	0	1	2	0					0		wool loss in the rear (old fly strike)
2	Weaning	first visit	0.5-4 months	63	Merino	wool_breed	wheat_sheep	Wool	2.25	0	0	1	0	0	0	0	1	0	0	0	0	0	1	1	0	0					0		cut (minor)
2	Weaning	first visit	0.5-4 months	64	Merino	wool_breed	wheat_sheep	Wool	2.5	0	0	0	0	1	0	0	0	0	0	0	0	0	0	1	0	0					0
16	Weaning	first visit	≥ 4 months	2	composite	meat_breed	high_rainfall	Prime_lamb	2.5	0	0	0	0	1	0	0	0	0	0	0	0	0	0	1	2	0	1	ewes were left in the same group	1	2	1	(score 2)	Lameness
5	Weaning	second visit	≥ 4 months	72	Merino	wool_breed	high_rainfall	Wool	3	1	0	0	1	1	1	1	0	0	0	0	0	0	0	1	0	0					0		Fleece rot (minor)
2	Weaning	first visit	0.5-4 months	67	Merino	wool_breed	wheat_sheep	Wool	2.75	1	0	0	0	1	0	0	0	0	0	0	0	0	0	1	0	0					0
2	Weaning	first visit	0.5-4 months	68	Merino	wool_breed	wheat_sheep	Wool	3	1	0	0	1	1	0	0	0	0	0	0	0	0	0	1	0	0					0
2	Weaning	first visit	0.5-4 months	69	Merino	wool_breed	wheat_sheep	Wool	2.5	0	0	0	0	1	0	0	0	0	0	0	0	0	0	1	0	0					0
5	Weaning	second visit	≥ 4 months	73	Merino	wool_breed	high_rainfall	Wool	2.5	0	0	0	0	1	1	1	1	0	0	0	0	0	1	1	0	0					0		Fleece rot (minor).abscess (minor) (medium)
2	Weaning	first visit	0.5-4 months	71	Merino	wool_breed	wheat_sheep	Wool	3	1	0	0	1	1	0	0	0	0	0	0	0	0	0	1	0	0					0
2	Weaning	first visit	0.5-4 months	72	Merino	wool_breed	wheat_sheep	Wool	2.25	0	0	1	0	0	0	0	2	0	0	0	0	0	1	1	0	0					0		2 cysts head (minor)
2	Weaning	first visit	0.5-4 months	73	Merino	wool_breed	wheat_sheep	Wool	2.5	0	0	0	0	1	0	0	0	0	0	0	1	0	1	1	0	0					0		minor old cut
16	Weaning	first visit	≥ 4 months	28	composite	meat_breed	high_rainfall	Prime_lamb	2.5	0	0	0	0	1	0	0	0	0	0	0	0	0	0	1	1	0	1	ewes were left in the same group	1	2	1	(score 2)	foot abscess, sun burn (ears), abscess (neck)
2	Weaning	first visit	0.5-4 months	75	Merino	wool_breed	wheat_sheep	Wool	3	1	0	0	1	1	0	0	0	0	0	0	0	0	0	1	0	0					0
2	Weaning	first visit	0.5-4 months	76	Merino	wool_breed	wheat_sheep	Wool	3.25	1	0	0	0	1	0	0	0	0	0	0	0	0	0	1	0	0					0
2	Weaning	first visit	0.5-4 months	77	Merino	wool_breed	wheat_sheep	Wool	2.5	0	0	0	0	1	0	0	1	0	0	0	1	0	1	1	0	0					0		1 abscess (minor) in head, all the rest minor cuts
2	Weaning	first visit	0.5-4 months	78	Merino	wool_breed	wheat_sheep	Wool	2.75	1	0	0	0	1	0	0	1	2	0	0	0	0	1	1	0	0					0		1 abscess head (minor), all the rest minor cuts
2	Weaning	first visit	0.5-4 months	79	Merino	wool_breed	wheat_sheep	Wool	2.5	0	0	0	0	1	0	0	0	0	0	0	0	0	0	1	0	0					0
2	Weaning	first visit	0.5-4 months	80	Merino	wool_breed	wheat_sheep	Wool	2.5	0	0	0	0	1	0	0	0	0	0	0	0	0	0	1	0	0					0
2	Weaning	first visit	0.5-4 months	81	Merino	wool_breed	wheat_sheep	Wool	1.75	0	0	1	0	0	0	0	1	0	0	0	1	0	1	1	0	0					0		all minor cuts, scabs on tail, broken mouth (green tag)
2	Weaning	first visit	0.5-4 months	82	Merino	wool_breed	wheat_sheep	Wool	2.75	1	0	0	0	1	0	0	0	0	0	0	2	0	1	1	0	0					0		minor cuts
5	Weaning	second visit	≥ 4 months	77	Merino	wool_breed	high_rainfall	Wool	3.25	1	0	0	0	1	1	1	0	1	0	0	0	0	1	1	0	0					0		Fleece rot (minor). Sun burn
2	Weaning	first visit	0.5-4 months	84	Merino	wool_breed	wheat_sheep	Wool	2.5	0	0	0	0	1	0	0	1	0	0	0	1	0	1	0	1	0					0		sun burn, 1 old cut (major)
2	Weaning	first visit	0.5-4 months	85	Merino	wool_breed	wheat_sheep	Wool	3.25	1	0	0	0	1	0	0	0	0	0	0	0	0	0	1	0	0					0
2	Weaning	first visit	0.5-4 months	86	Merino	wool_breed	wheat_sheep	Wool	2	0	0	1	0	0	0	0	0	0	0	0	2	0	1	1	0	0					0		minor cuts
2	Weaning	first visit	0.5-4 months	87	Merino	wool_breed	wheat_sheep	Wool	2.5	0	0	0	0	1	0	0	1	1	0	0	0	0	1	0	0	0					0		sun burn, 1 cuts (minor)
2	Weaning	first visit	0.5-4 months	91	Merino	wool_breed	wheat_sheep	Wool	2.5	0	0	0	0	1	0	0	0	0	0	0	3	0	1	1	0	0					0		minor injuries
2	Weaning	first visit	0.5-4 months	92	Merino	wool_breed	wheat_sheep	Wool	2.5	0	0	0	0	1	0	0	0	0	0	0	3	0	1	1	0	0					0		minor + 1 major old injuries related to crutching
2	Weaning	first visit	0.5-4 months	93	Merino	wool_breed	wheat_sheep	Wool	2.5	0	0	0	0	1	0	0	0	0	0	0	2	0	1	1	0	0					0		minor old injuries related to crutching
5	Weaning	second visit	≥ 4 months	82	Merino	wool_breed	high_rainfall	Wool	2.5	0	0	0	0	1	1	1	0	0	0	0	0	0	0	0	0	0					0		Fleece rot (minor).
2	Weaning	first visit	0.5-4 months	95	Merino	wool_breed	wheat_sheep	Wool	2.75	1	0	0	0	1	0	0	0	0	0	0	0	0	0	1	0	0					0
2	Weaning	first visit	0.5-4 months	96	Merino	wool_breed	wheat_sheep	Wool	1.75	0	0	1	0	0	0	0	0	0	0	0	0	0	0	1	0	0					0		broken mouth (purple tag)
2	Weaning	first visit	0.5-4 months	98	Merino	wool_breed	wheat_sheep	Wool	3	1	0	0	1	1	0	0	0	0	0	0	0	0	0	1	0	0					0
2	Weaning	first visit	0.5-4 months	99	Merino	wool_breed	wheat_sheep	Wool	2.5	0	0	0	0	1	0	0	0	0	0	0	0	0	0	1	1	0					0
16	Pregnancy	second visit	≥ 4 months	125	composite	meat_breed	high_rainfall	Prime_lamb	2.75	1	0	0	0	1	0	0	0	1	0	0	0	0	1	0	0	0	1	ewes were left in the same group	1	2	1	(score 2)	sun burn (ears), nasal discharge (moderate/severe)
2	Pregnancy	second visit	≥ 4 months	101	Merino	wool_breed	wheat_sheep	Wool	2.75	1	0	0	0	1	0	0	0	0	0	0	0	0	0	1	2	0					0		nasal discharge
2	Pregnancy	second visit	≥ 4 months	102	Merino	wool_breed	wheat_sheep	Wool	3	1	0	0	1	1	0	0	0	0	0	0	0	0	0	1	1	0					0
2	Pregnancy	second visit	≥ 4 months	103	Merino	wool_breed	wheat_sheep	Wool	2.5	0	0	0	0	1	0	0	0	0	0	0	0	0	0	1	0	0					0
2	Pregnancy	second visit	≥ 4 months	104	Merino	wool_breed	wheat_sheep	Wool	2.5	0	0	0	0	1	0	0	0	0	0	0	0	0	0	0	1	0					0
2	Pregnancy	second visit	≥ 4 months	105	Merino	wool_breed	wheat_sheep	Wool	2.75	1	0	0	0	1	0	0	0	0	0	0	0	0	0	1	1	0					0
2	Pregnancy	second visit	≥ 4 months	106	Merino	wool_breed	wheat_sheep	Wool	2.5	0	0	0	0	1	0	0	0	0	0	0	0	0	0	1	5	1					0
2	Pregnancy	second visit	≥ 4 months	107	Merino	wool_breed	wheat_sheep	Wool	3	1	0	0	1	1	0	0	0	0	0	0	0	0	0	1	2	0					0
2	Pregnancy	second visit	≥ 4 months	108	Merino	wool_breed	wheat_sheep	Wool	2.25	0	0	1	0	0	0	0	0	0	0	0	0	0	0	1	1	0					0
2	Pregnancy	second visit	≥ 4 months	109	Merino	wool_breed	wheat_sheep	Wool	2.5	0	0	0	0	1	0	0	0	0	0	0	0	0	0	1	3	0					0
2	Pregnancy	second visit	≥ 4 months	110	Merino	wool_breed	wheat_sheep	Wool	2.75	1	0	0	0	1	0	0	0	0	0	0	0	0	0	1	1	0					0		nasal discharge
2	Pregnancy	second visit	≥ 4 months	111	Merino	wool_breed	wheat_sheep	Wool	3	1	0	0	1	1	0	0	0	0	0	0	0	0	0	1	2	0					0		nasal discharge
2	Pregnancy	second visit	≥ 4 months	112	Merino	wool_breed	wheat_sheep	Wool	2.5	0	0	0	0	1	0	0	0	0	0	0	0	0	0	1	4	1					0
5	Weaning	second visit	≥ 4 months	84	Merino	wool_breed	high_rainfall	Wool	2.5	0	0	0	0	1	1	1	0	0	0	0	0	0	0	1	0	0					0		Fleece rot (minor).
2	Pregnancy	second visit	≥ 4 months	117	Merino	wool_breed	wheat_sheep	Wool	2.75	1	0	0	0	1	0	0	0	0	0	0	0	0	0	1	1	0					0
2	Pregnancy	second visit	≥ 4 months	118	Merino	wool_breed	wheat_sheep	Wool	2.25	0	0	1	0	0	0	0	0	0	0	0	0	0	0	1	2	0					0
2	Pregnancy	second visit	≥ 4 months	119	Merino	wool_breed	wheat_sheep	Wool	2.25	0	0	1	0	0	0	0	0	1	0	0	0	0	1	1	1	0					0		abscess (minor)
2	Pregnancy	second visit	≥ 4 months	120	Merino	wool_breed	wheat_sheep	Wool	2.75	1	0	0	0	1	0	0	0	1	0	0	0	0	1	1	2	0					0		abscess (minor)
2	Pregnancy	second visit	≥ 4 months	121	Merino	wool_breed	wheat_sheep	Wool	2.5	0	0	0	0	1	0	0	0	0	0	0	0	0	0	1	1	0					0
2	Pregnancy	second visit	≥ 4 months	122	Merino	wool_breed	wheat_sheep	Wool	2.25	0	0	1	0	0	0	0	0	0	0	0	0	0	0	1	3	0					0
2	Pregnancy	second visit	≥ 4 months	123	Merino	wool_breed	wheat_sheep	Wool	2.5	0	0	0	0	1	0	0	0	0	0	0	0	0	0	1	1	0					0
2	Pregnancy	second visit	≥ 4 months	124	Merino	wool_breed	wheat_sheep	Wool	2.25	0	0	1	0	0	0	0	0	0	0	0	0	0	0	0	2	0					0
2	Pregnancy	second visit	≥ 4 months	125	Merino	wool_breed	wheat_sheep	Wool	3	1	0	0	1	1	0	0	0	0	0	0	0	0	0	1	0	0					0
2	Pregnancy	second visit	≥ 4 months	126	Merino	wool_breed	wheat_sheep	Wool	2.75	1	0	0	0	1	0	0	0	0	0	0	0	0	0	1	2	0					0
2	Pregnancy	second visit	≥ 4 months	127	Merino	wool_breed	wheat_sheep	Wool	2.75	1	0	0	0	1	0	0	0	0	0	0	0	0	0	1	0	0					0
2	Pregnancy	second visit	≥ 4 months	128	Merino	wool_breed	wheat_sheep	Wool	2.5	0	0	0	0	1	0	0	0	0	0	0	0	0	0	1	2	0					0
2	Pregnancy	second visit	≥ 4 months	129	Merino	wool_breed	wheat_sheep	Wool	2	0	0	1	0	0	0	0	1	0	0	0	0	0	1	1	2	0					0		abscess (minor)
2	Pregnancy	second visit	≥ 4 months	130	Merino	wool_breed	wheat_sheep	Wool	3	1	0	0	1	1	0	0	0	0	0	0	0	0	0	1	2	0					0
2	Pregnancy	second visit	≥ 4 months	131	Merino	wool_breed	wheat_sheep	Wool	3	1	0	0	1	1	0	0	0	0	0	0	0	0	0	1	1	0					0
2	Pregnancy	second visit	≥ 4 months	132	Merino	wool_breed	wheat_sheep	Wool	2.75	1	0	0	0	1	0	0	0	0	0	0	0	0	0	1	1	0					0
2	Pregnancy	second visit	≥ 4 months	133	Merino	wool_breed	wheat_sheep	Wool	3	1	0	0	1	1	0	0	0	0	0	0	0	0	0	1	1	0					0
2	Pregnancy	second visit	≥ 4 months	134	Merino	wool_breed	wheat_sheep	Wool	3.25	1	0	0	0	1	0	0	1	0	0	0	0	0	1	1	2	0					0		cut (minor)
2	Pregnancy	second visit	≥ 4 months	135	Merino	wool_breed	wheat_sheep	Wool	2.5	0	0	0	0	1	0	0	0	0	0	0	0	0	0	1	1	0					0
2	Pregnancy	second visit	≥ 4 months	136	Merino	wool_breed	wheat_sheep	Wool	2.25	0	0	1	0	0	0	0	0	0	0	0	0	0	0	1	2	0					0
2	Pregnancy	second visit	≥ 4 months	137	Merino	wool_breed	wheat_sheep	Wool	3.25	1	0	0	0	1	0	0	0	0	0	0	0	0	0	1	1	0					0
2	Pregnancy	second visit	≥ 4 months	138	Merino	wool_breed	wheat_sheep	Wool	3	1	0	0	1	1	0	0	0	0	0	0	0	0	0	1	1	0					0
2	Pregnancy	second visit	≥ 4 months	139	Merino	wool_breed	wheat_sheep	Wool	2.75	1	0	0	0	1	0	0	0	0	0	0	0	0	0	1	1	0					0
2	Pregnancy	second visit	≥ 4 months	140	Merino	wool_breed	wheat_sheep	Wool	2.75	1	0	0	0	1	0	0	0	1	0	0	0	0	1	1	2	0					0		sun burn
2	Pregnancy	second visit	≥ 4 months	141	Merino	wool_breed	wheat_sheep	Wool	3	1	0	0	1	1	0	0	0	0	0	0	0	0	0	1	2	0					0
2	Pregnancy	second visit	≥ 4 months	142	Merino	wool_breed	wheat_sheep	Wool	2.5	0	0	0	0	1	0	0	0	0	0	0	0	0	0	1	3	0					0
2	Pregnancy	second visit	≥ 4 months	145	Merino	wool_breed	wheat_sheep	Wool	1.75	0	0	1	0	0	0	0	0	0	0	0	0	0	0	1	0	0					0
2	Pregnancy	second visit	≥ 4 months	146	Merino	wool_breed	wheat_sheep	Wool	3	1	0	0	1	1	0	0	0	0	0	0	0	0	0	1	2	0					0
2	Pregnancy	second visit	≥ 4 months	147	Merino	wool_breed	wheat_sheep	Wool	2.75	1	0	0	0	1	0	0	0	0	0	0	0	0	0	1	0	0					0
2	Pregnancy	second visit	≥ 4 months	148	Merino	wool_breed	wheat_sheep	Wool	2.5	0	0	0	0	1	0	0	0	0	0	0	0	0	0	1	2	0					0
2	Pregnancy	second visit	≥ 4 months	149	Merino	wool_breed	wheat_sheep	Wool	2.5	0	0	0	0	1	0	0	0	0	0	0	0	0	0	1	3	0					0
2	Pregnancy	second visit	≥ 4 months	150	Merino	wool_breed	wheat_sheep	Wool	2.75	1	0	0	0	1	0	0	0	0	0	0	0	0	0	1	1	0					0
2	Pregnancy	second visit	≥ 4 months	151	Merino	wool_breed	wheat_sheep	Wool	2.5	0	0	0	0	1	0	0	0	0	0	0	0	0	0	1	2	0					0
2	Pregnancy	second visit	≥ 4 months	152	Merino	wool_breed	wheat_sheep	Wool	3.25	1	0	0	0	1	0	0	0	0	0	0	0	0	0	1	1	0					0
2	Pregnancy	second visit	≥ 4 months	153	Merino	wool_breed	wheat_sheep	Wool	3	1	0	0	1	1	0	0	0	0	0	0	0	0	0	1	1	0					0
2	Pregnancy	second visit	≥ 4 months	154	Merino	wool_breed	wheat_sheep	Wool	2.75	1	0	0	0	1	0	0	0	0	0	0	0	0	0	1	3	0					0
2	Pregnancy	second visit	≥ 4 months	155	Merino	wool_breed	wheat_sheep	Wool	2.5	0	0	0	0	1	0	0	0	0	0	0	0	0	0	1	2	0					0
2	Pregnancy	second visit	≥ 4 months	156	Merino	wool_breed	wheat_sheep	Wool	2.75	1	0	0	0	1	0	0	0	0	0	0	0	0	0	1	2	0					0
2	Pregnancy	second visit	≥ 4 months	157	Merino	wool_breed	wheat_sheep	Wool	2.75	1	0	0	0	1	0	0	0	0	0	0	0	0	0	1	1	0					0
2	Pregnancy	second visit	≥ 4 months	158	Merino	wool_breed	wheat_sheep	Wool	3	1	0	0	1	1	0	0	0	0	0	0	0	0	0	1	2	0					0
2	Pregnancy	second visit	≥ 4 months	159	Merino	wool_breed	wheat_sheep	Wool	2.5	0	0	0	0	1	0	0	0	0	0	0	0	0	0	1	1	0					0
2	Pregnancy	second visit	≥ 4 months	160	Merino	wool_breed	wheat_sheep	Wool	2.5	0	0	0	0	1	0	0	0	0	0	0	0	0	0	1	0	0					0
2	Pregnancy	second visit	≥ 4 months	163	Merino	wool_breed	wheat_sheep	Wool	3	1	0	0	1	1	0	0	0	0	0	0	0	0	0	1	1	0					0
2	Pregnancy	second visit	≥ 4 months	164	Merino	wool_breed	wheat_sheep	Wool	2.75	1	0	0	0	1	0	0	0	0	0	0	0	0	0	1	1	0					0
2	Pregnancy	second visit	≥ 4 months	165	Merino	wool_breed	wheat_sheep	Wool	2.5	0	0	0	0	1	0	0	0	0	0	0	0	0	0	1	1	0					0		tag injury (minor)
2	Pregnancy	second visit	≥ 4 months	168	Merino	wool_breed	wheat_sheep	Wool	2.75	1	0	0	0	1	0	0	0	0	0	0	0	0	0	1	2	0					0
2	Pregnancy	second visit	≥ 4 months	169	Merino	wool_breed	wheat_sheep	Wool	2.75	1	0	0	0	1	0	0	0	0	0	0	0	0	0	1	4	1					0
2	Pregnancy	second visit	≥ 4 months	170	Merino	wool_breed	wheat_sheep	Wool	3	1	0	0	1	1	0	0	0	0	0	0	0	0	0	1	3	0					0
2	Pregnancy	second visit	≥ 4 months	171	Merino	wool_breed	wheat_sheep	Wool	3	1	0	0	1	1	0	0	0	0	0	0	0	0	0	1	1	0					0
2	Pregnancy	second visit	≥ 4 months	172	Merino	wool_breed	wheat_sheep	Wool	2.5	0	0	0	0	1	0	0	0	0	0	0	0	0	0	1	1	0					0
2	Pregnancy	second visit	≥ 4 months	173	Merino	wool_breed	wheat_sheep	Wool	2	0	0	1	0	0	0	0	0	1	0	0	0	0	1	0	1	0					0		sun burn
2	Pregnancy	second visit	≥ 4 months	174	Merino	wool_breed	wheat_sheep	Wool	3	1	0	0	1	1	0	0	0	0	0	0	0	0	0	1	1	0					0
2	Pregnancy	second visit	≥ 4 months	175	Merino	wool_breed	wheat_sheep	Wool	2.75	1	0	0	0	1	0	0	0	0	0	0	0	0	0	0	2	0					0
2	Pregnancy	second visit	≥ 4 months	176	Merino	wool_breed	wheat_sheep	Wool	2	0	0	1	0	0	0	0	0	0	0	0	0	0	0	1	2	0					0
2	Pregnancy	second visit	≥ 4 months	177	Merino	wool_breed	wheat_sheep	Wool	2.5	0	0	0	0	1	0	0	0	0	0	0	0	0	0	1	1	0					0
2	Pregnancy	second visit	≥ 4 months	178	Merino	wool_breed	wheat_sheep	Wool	3.5	0	0	0	0	1	0	0	0	0	0	0	0	0	0	1	0	0					0
2	Pregnancy	second visit	≥ 4 months	179	Merino	wool_breed	wheat_sheep	Wool	3.25	1	0	0	0	1	0	0	0	0	0	0	0	0	0	1	2	0					0
2	Pregnancy	second visit	≥ 4 months	180	Merino	wool_breed	wheat_sheep	Wool	2.25	0	0	1	0	0	0	0	0	0	0	0	0	0	0	1	1	0					0
2	Pregnancy	second visit	≥ 4 months	181	Merino	wool_breed	wheat_sheep	Wool	2.75	1	0	0	0	1	0	0	0	0	0	0	0	0	0	1	2	0					0
2	Pregnancy	second visit	≥ 4 months	182	Merino	wool_breed	wheat_sheep	Wool	2.5	0	0	0	0	1	0	0	0	0	0	0	0	0	0	1	1	0					0
2	Pregnancy	second visit	≥ 4 months	183	Merino	wool_breed	wheat_sheep	Wool	2.75	1	0	0	0	1	0	0	0	0	0	0	0	0	0	1	1	0					0
2	Pregnancy	second visit	≥ 4 months	184	Merino	wool_breed	wheat_sheep	Wool	3.5	0	0	0	0	1	0	0	0	0	0	0	0	0	0	1	2	0					0
2	Pregnancy	second visit	≥ 4 months	185	Merino	wool_breed	wheat_sheep	Wool	2.5	0	0	0	0	1	0	0	0	0	0	0	0	0	0	1	3	0					0
2	Pregnancy	second visit	≥ 4 months	186	Merino	wool_breed	wheat_sheep	Wool	3.25	1	0	0	0	1	0	0	0	0	0	0	0	0	0	1	0	0					0
2	Pregnancy	second visit	≥ 4 months	187	Merino	wool_breed	wheat_sheep	Wool	3.25	1	0	0	0	1	0	0	0	0	0	0	0	0	0	1	1	0					0
2	Pregnancy	second visit	≥ 4 months	188	Merino	wool_breed	wheat_sheep	Wool	3	1	0	0	1	1	0	0	0	0	0	0	0	0	0	1	2	0					0
2	Pregnancy	second visit	≥ 4 months	189	Merino	wool_breed	wheat_sheep	Wool	2.5	0	0	0	0	1	0	0	0	0	0	0	0	0	0	1	3	0					0
2	Pregnancy	second visit	≥ 4 months	190	Merino	wool_breed	wheat_sheep	Wool	2.5	0	0	0	0	1	0	0	0	0	0	0	0	0	0	0	2	0					0
2	Pregnancy	second visit	≥ 4 months	191	Merino	wool_breed	wheat_sheep	Wool	2.75	1	0	0	0	1	0	0	0	0	0	0	0	0	0	1	1	0					0
2	Pregnancy	second visit	≥ 4 months	192	Merino	wool_breed	wheat_sheep	Wool	3.25	1	0	0	0	1	0	0	0	0	0	0	0	0	0	1	3	0					0
2	Pregnancy	second visit	≥ 4 months	193	Merino	wool_breed	wheat_sheep	Wool	2.75	1	0	0	0	1	0	0	0	0	0	0	0	0	0	1	2	0					0
2	Pregnancy	second visit	≥ 4 months	195	Merino	wool_breed	wheat_sheep	Wool	3	1	0	0	1	1	0	0	0	0	0	0	0	0	0	1	1	0					0
2	Pregnancy	second visit	≥ 4 months	196	Merino	wool_breed	wheat_sheep	Wool	3	1	0	0	1	1	0	0	0	0	0	0	0	0	0	1	1	0					0
2	Pregnancy	second visit	≥ 4 months	197	Merino	wool_breed	wheat_sheep	Wool	2.5	0	0	0	0	1	0	0	0	0	0	0	0	0	0	1	1	0					0
2	Pregnancy	second visit	≥ 4 months	198	Merino	wool_breed	wheat_sheep	Wool	2.5	0	0	0	0	1	0	0	0	1	0	0	0	0	1	1	1	0					0		sun burn
2	Pregnancy	second visit	≥ 4 months	199	Merino	wool_breed	wheat_sheep	Wool	2.75	1	0	0	0	1	0	0	0	0	0	0	0	0	0	1	1	0					0
2	Pregnancy	second visit	≥ 4 months	200	Merino	wool_breed	wheat_sheep	Wool	2.5	0	0	0	0	1	0	0	0	0	0	0	0	0	0	1	1	0					0
3	Weaning	second visit	≥ 4 months	12	Merino	wool_breed	wheat_sheep	Meat_wool	2.75	1	0	0	0	1	0	0	0	0	0	0	0	0	0	1	1	0					0
3	Weaning	second visit	≥ 4 months	13	Merino	wool_breed	wheat_sheep	Meat_wool	2.5	0	0	0	0	1	0	0	1	1	0	0	0	0	1	1	1	0					0		sun burn, 1 abscess (minor)
3	Weaning	second visit	≥ 4 months	14	Merino	wool_breed	wheat_sheep	Meat_wool	2.25	0	0	1	0	0	0	0	0	1	0	0	0	0	1	1	1	0					0		sun burn
3	Weaning	second visit	≥ 4 months	15	Merino	wool_breed	wheat_sheep	Meat_wool	2.75	1	0	0	0	1	0	0	1	0	0	0	0	0	1	1	1	0					0		cut (minor)
3	Weaning	second visit	≥ 4 months	16	Merino	wool_breed	wheat_sheep	Meat_wool	2.5	0	0	0	0	1	0	0	0	1	0	0	0	0	1	1	0	0					0		abscess (minor)
3	Weaning	second visit	≥ 4 months	17	Merino	wool_breed	wheat_sheep	Meat_wool	2.5	0	0	0	0	1	0	0	0	1	0	0	0	0	1	1	1	0			1	1	0	(score 1)	sun burn
3	Weaning	second visit	≥ 4 months	18	Merino	wool_breed	wheat_sheep	Meat_wool	2	0	0	1	0	0	0	0	0	0	0	0	0	0	0	1	1	0					0
3	Weaning	second visit	≥ 4 months	19	Merino	wool_breed	wheat_sheep	Meat_wool	2.5	0	0	0	0	1	0	0	0	0	0	0	0	0	0	1	1	0					0
3	Weaning	second visit	≥ 4 months	20	Merino	wool_breed	wheat_sheep	Meat_wool	3.25	1	0	0	0	1	0	0	0	0	0	0	0	0	0	1	2	0					0
3	Weaning	second visit	≥ 4 months	21	Merino	wool_breed	wheat_sheep	Meat_wool	3	1	0	0	1	1	0	0	0	0	0	0	0	0	0	1	1	0					0
3	Weaning	second visit	≥ 4 months	22	Merino	wool_breed	wheat_sheep	Meat_wool	2.5	0	0	0	0	1	0	0	0	0	0	0	0	0	0	1	1	0					0
3	Weaning	second visit	≥ 4 months	23	Merino	wool_breed	wheat_sheep	Meat_wool	3	1	0	0	1	1	0	0	0	1	0	0	0	0	1	1	1	0					0		sun burn
3	Weaning	second visit	≥ 4 months	24	Merino	wool_breed	wheat_sheep	Meat_wool	2.5	0	0	0	0	1	0	0	1	1	0	0	0	0	1	0	1	0					0		scab on nose, sun burn
3	Weaning	second visit	≥ 4 months	25	Merino	wool_breed	wheat_sheep	Meat_wool	2.75	1	0	0	0	1	0	0	0	0	0	0	0	0	0	1	1	0					0
3	Weaning	second visit	≥ 4 months	26	Merino	wool_breed	wheat_sheep	Meat_wool	3	1	0	0	1	1	0	0	0	0	0	0	0	0	0	1	2	0					0
3	Weaning	second visit	≥ 4 months	27	Merino	wool_breed	wheat_sheep	Meat_wool	3.25	1	0	0	0	1	0	0	0	2	0	0	0	0	1	1	1	0					0		sun burn, abscess (minor)
3	Weaning	second visit	≥ 4 months	28	Merino	wool_breed	wheat_sheep	Meat_wool	2.5	0	0	0	0	1	0	0	1	0	0	0	0	0	1	1	1	0					0		abscess (medium)
3	Weaning	second visit	≥ 4 months	29	Merino	wool_breed	wheat_sheep	Meat_wool	3	1	0	0	1	1	0	0	0	0	0	0	0	0	0	1	1	0					0
3	Weaning	second visit	≥ 4 months	30	Merino	wool_breed	wheat_sheep	Meat_wool	3	1	0	0	1	1	0	0	0	0	0	0	0	0	0	1	1	0					0
3	Weaning	second visit	≥ 4 months	31	Merino	wool_breed	wheat_sheep	Meat_wool	2.75	1	0	0	0	1	0	0	0	0	0	0	0	0	0	1	1	0					0
3	Weaning	second visit	≥ 4 months	32	Merino	wool_breed	wheat_sheep	Meat_wool	3	1	0	0	1	1	0	0	0	1	0	0	0	0	1	0	1	0					0		sun burn
3	Weaning	second visit	≥ 4 months	33	Merino	wool_breed	wheat_sheep	Meat_wool	2.5	0	0	0	0	1	0	0	0	0	0	0	0	0	0	1	0	0					0
3	Weaning	second visit	≥ 4 months	34	Merino	wool_breed	wheat_sheep	Meat_wool	3	1	0	0	1	1	0	0	0	0	0	0	0	0	0	1	2	0					0
3	Weaning	second visit	≥ 4 months	35	Merino	wool_breed	wheat_sheep	Meat_wool	2.25	0	0	1	0	0	0	0	0	0	0	0	0	0	0	0	0	0					0
5	Weaning	second visit	≥ 4 months	95	Merino	wool_breed	high_rainfall	Wool	2.25	0	0	1	0	0	1	1	1	1	0	0	0	0	1	1	0	0					0		Fleece rot (minor), sun burn
3	Weaning	second visit	≥ 4 months	37	Merino	wool_breed	wheat_sheep	Meat_wool	3	1	0	0	1	1	0	0	0	0	0	0	0	0	0	1	1	0					0
3	Weaning	second visit	≥ 4 months	38	Merino	wool_breed	wheat_sheep	Meat_wool	2.25	0	0	1	0	0	0	0	0	0	0	0	0	0	0	1	2	0					0
3	Weaning	second visit	≥ 4 months	39	Merino	wool_breed	wheat_sheep	Meat_wool	2.5	0	0	0	0	1	0	0	0	0	0	0	0	0	0	1	2	0					0
5	Weaning	second visit	≥ 4 months	98	Merino	wool_breed	high_rainfall	Wool	3	1	0	0	1	1	1	1	0	1	0	0	0	0	1	1	0	0					0		Fleece rot (minor). Sun burn
3	Weaning	second visit	≥ 4 months	41	Merino	wool_breed	wheat_sheep	Meat_wool	3	1	0	0	1	1	0	0	0	0	0	0	0	0	0	1	2	0					0
3	Weaning	second visit	≥ 4 months	42	Merino	wool_breed	wheat_sheep	Meat_wool	3.25	1	0	0	0	1	0	0	0	0	0	0	0	0	0	0	1	0					0
3	Weaning	second visit	≥ 4 months	43	Merino	wool_breed	wheat_sheep	Meat_wool	2.75	1	0	0	0	1	0	0	0	1	0	0	0	0	1	1	1	0					0		sun burn
3	Weaning	second visit	≥ 4 months	44	Merino	wool_breed	wheat_sheep	Meat_wool	2.5	0	0	0	0	1	0	0	0	0	0	0	0	0	0	1	1	0					0
3	Weaning	second visit	≥ 4 months	45	Merino	wool_breed	wheat_sheep	Meat_wool	2.25	0	0	1	0	0	0	0	0	1	0	0	0	0	1	1	0	0					0		sun burn
3	Weaning	second visit	≥ 4 months	46	Merino	wool_breed	wheat_sheep	Meat_wool	3.25	1	0	0	0	1	0	0	0	0	0	0	0	0	0	1	1	0					0
3	Weaning	second visit	≥ 4 months	47	Merino	wool_breed	wheat_sheep	Meat_wool	2.25	0	0	1	0	0	0	0	0	0	0	0	0	0	0	0	1	0					0
3	Weaning	second visit	≥ 4 months	48	Merino	wool_breed	wheat_sheep	Meat_wool	2.25	0	0	1	0	0	0	0	0	0	0	0	0	0	0	1	1	0					0
3	Weaning	second visit	≥ 4 months	49	Merino	wool_breed	wheat_sheep	Meat_wool	2.25	0	0	1	0	0	0	0	0	1	0	0	0	0	1	0	0	0					0		sun burn
17	Weaning	first visit	≥ 4 months	2	composite	meat_breed	wheat_sheep	Prime_lamb	3.5	0	0	0	0	1	0	0	0	0	0	0	0	0	0	0	0	0	1	ewes were left in the same group	1	2	1	(score 2)	Lameness
3	Weaning	second visit	≥ 4 months	51	Merino	wool_breed	wheat_sheep	Meat_wool	2.25	0	0	1	0	0	0	0	0	1	0	0	0	0	1	1	1	0					0		sun burn
3	Weaning	second visit	≥ 4 months	52	Merino	wool_breed	wheat_sheep	Meat_wool	2.5	0	0	0	0	1	0	0	0	0	0	0	0	0	0	1	0	0					0
3	Weaning	second visit	≥ 4 months	53	Merino	wool_breed	wheat_sheep	Meat_wool	2.5	0	0	0	0	1	0	0	0	0	0	0	0	0	0	1	2	0					0
3	Weaning	second visit	≥ 4 months	54	Merino	wool_breed	wheat_sheep	Meat_wool	2.75	1	0	0	0	1	0	0	0	0	0	0	0	0	0	1	1	0					0
3	Weaning	second visit	≥ 4 months	55	Merino	wool_breed	wheat_sheep	Meat_wool	3.25	1	0	0	0	1	0	0	0	0	0	0	0	0	0	1	0	0					0
3	Weaning	second visit	≥ 4 months	56	Merino	wool_breed	wheat_sheep	Meat_wool	2.75	1	0	0	0	1	0	0	0	1	0	0	0	0	1	1	0	0					0		sun burn
3	Weaning	second visit	≥ 4 months	57	Merino	wool_breed	wheat_sheep	Meat_wool	2.5	0	0	0	0	1	0	0	0	0	0	0	0	0	0	1	2	0					0
3	Weaning	second visit	≥ 4 months	58	Merino	wool_breed	wheat_sheep	Meat_wool	2.5	0	0	0	0	1	0	0	0	0	0	0	0	0	0	1	0	0					0
3	Weaning	second visit	≥ 4 months	59	Merino	wool_breed	wheat_sheep	Meat_wool	2.5	0	0	0	0	1	0	0	0	1	0	0	0	0	1	1	1	0					0		sun burn
3	Weaning	second visit	≥ 4 months	60	Merino	wool_breed	wheat_sheep	Meat_wool	2.5	0	0	0	0	1	0	0	0	0	0	0	0	0	0	0	1	0					0
3	Weaning	second visit	≥ 4 months	61	Merino	wool_breed	wheat_sheep	Meat_wool	2.25	0	0	1	0	0	0	0	0	1	0	0	0	0	1	1	1	0					0		abscess (big, ≥ 5cm)
3	Weaning	second visit	≥ 4 months	62	Merino	wool_breed	wheat_sheep	Meat_wool	2.5	0	0	0	0	1	0	0	0	1	0	0	0	0	1	1	1	0					0		sun burn
3	Weaning	second visit	≥ 4 months	63	Merino	wool_breed	wheat_sheep	Meat_wool	2.75	1	0	0	0	1	0	0	0	0	0	0	0	0	0	1	1	0					0
3	Weaning	second visit	≥ 4 months	64	Merino	wool_breed	wheat_sheep	Meat_wool	3	1	0	0	1	1	0	0	0	1	0	0	0	0	1	1	1	0					0		medium abscess
3	Weaning	second visit	≥ 4 months	65	Merino	wool_breed	wheat_sheep	Meat_wool	3	1	0	0	1	1	0	0	0	1	0	0	0	0	1	1	0	0					0		sun burn
3	Weaning	second visit	≥ 4 months	66	Merino	wool_breed	wheat_sheep	Meat_wool	3	1	0	0	1	1	0	0	0	0	0	0	0	0	0	1	1	0					0
3	Weaning	second visit	≥ 4 months	67	Merino	wool_breed	wheat_sheep	Meat_wool	2.25	0	0	1	0	0	0	0	0	0	0	0	0	0	0	1	1	0					0
3	Weaning	second visit	≥ 4 months	68	Merino	wool_breed	wheat_sheep	Meat_wool	2.25	0	0	1	0	0	0	0	0	0	0	0	0	0	0	1	1	0					0
3	Weaning	second visit	≥ 4 months	69	Merino	wool_breed	wheat_sheep	Meat_wool	2.75	1	0	0	0	1	0	0	0	1	0	0	0	0	1	1	0	0					0		sun burn
3	Weaning	second visit	≥ 4 months	70	Merino	wool_breed	wheat_sheep	Meat_wool	2.25	0	0	1	0	0	0	0	0	1	0	0	0	0	1	1	2	0					0		sun burn
3	Weaning	second visit	≥ 4 months	71	Merino	wool_breed	wheat_sheep	Meat_wool	3	1	0	0	1	1	0	0	0	0	0	0	0	0	0	1	1	0					0
3	Weaning	second visit	≥ 4 months	72	Merino	wool_breed	wheat_sheep	Meat_wool	2.75	1	0	0	0	1	0	0	0	0	0	0	0	0	0	1	1	0					0
3	Weaning	second visit	≥ 4 months	73	Merino	wool_breed	wheat_sheep	Meat_wool	3	1	0	0	1	1	0	0	0	1	0	0	0	0	1	1	1	0					0		sun burn
3	Weaning	second visit	≥ 4 months	74	Merino	wool_breed	wheat_sheep	Meat_wool	2.5	0	0	0	0	1	0	0	3	0	0	0	0	0	1	1	2	0					0		scabs on mouth (minor)
3	Weaning	second visit	≥ 4 months	75	Merino	wool_breed	wheat_sheep	Meat_wool	3	1	0	0	1	1	0	0	0	0	0	0	0	0	0	1	2	0					0
3	Weaning	second visit	≥ 4 months	76	Merino	wool_breed	wheat_sheep	Meat_wool	2.75	1	0	0	0	1	0	0	0	1	0	0	0	0	1	1	0	0					0		minor cut
3	Weaning	second visit	≥ 4 months	77	Merino	wool_breed	wheat_sheep	Meat_wool	2.5	0	0	0	0	1	0	0	0	0	0	0	0	0	0	1	1	0					0
3	Weaning	second visit	≥ 4 months	78	Merino	wool_breed	wheat_sheep	Meat_wool	3.25	1	0	0	0	1	0	0	0	0	0	0	0	0	0	1	0	0					0
3	Weaning	second visit	≥ 4 months	79	Merino	wool_breed	wheat_sheep	Meat_wool	2.5	0	0	0	0	1	0	0	0	1	0	0	0	0	1	0	2	0					0		sun burn
3	Weaning	second visit	≥ 4 months	80	Merino	wool_breed	wheat_sheep	Meat_wool	2.25	0	0	1	0	0	0	0	0	0	0	0	0	0	0	1	2	0					0
3	Weaning	second visit	≥ 4 months	81	Merino	wool_breed	wheat_sheep	Meat_wool	3.5	0	0	0	0	1	0	0	0	1	0	0	0	0	1	1	0	0					0		minor old injury,
3	Weaning	second visit	≥ 4 months	82	Merino	wool_breed	wheat_sheep	Meat_wool	2.75	1	0	0	0	1	0	0	0	0	0	0	0	0	0	1	1	0					0
3	Weaning	second visit	≥ 4 months	83	Merino	wool_breed	wheat_sheep	Meat_wool	2	0	0	1	0	0	0	0	0	0	0	0	0	0	0	0	1	0					0
3	Weaning	second visit	≥ 4 months	84	Merino	wool_breed	wheat_sheep	Meat_wool	2.75	1	0	0	0	1	0	0	0	1	0	0	0	0	1	1	1	0					0		abscess (medium)
3	Weaning	second visit	≥ 4 months	85	Merino	wool_breed	wheat_sheep	Meat_wool	2.75	1	0	0	0	1	0	0	1	0	0	0	0	0	1	1	0	0					0		injury (minor)
3	Weaning	second visit	≥ 4 months	86	Merino	wool_breed	wheat_sheep	Meat_wool	2.5	0	0	0	0	1	0	0	2	1	0	0	0	0	1	1	2	0					0		2 scabs in mouth (minor), sun burn
3	Weaning	second visit	≥ 4 months	87	Merino	wool_breed	wheat_sheep	Meat_wool	3	1	0	0	1	1	0	0	0	0	0	0	0	0	0	1	1	0					0
3	Weaning	second visit	≥ 4 months	88	Merino	wool_breed	wheat_sheep	Meat_wool	2.5	0	0	0	0	1	0	0	4	0	0	0	0	0	1	1	2	0					0		minor scabs in mouth, see photo
3	Weaning	second visit	≥ 4 months	89	Merino	wool_breed	wheat_sheep	Meat_wool	2.25	0	0	1	0	0	0	0	0	2	0	0	0	0	1	1	2	0					0		abscess (big, ≥ 5cm) + sun burn
3	Weaning	second visit	≥ 4 months	90	Merino	wool_breed	wheat_sheep	Meat_wool	2.75	1	0	0	0	1	0	0	2	1	0	0	0	0	1	1	0	0					0		minor scabs in mouth, cysts ear (minor)
3	Weaning	second visit	≥ 4 months	91	Merino	wool_breed	wheat_sheep	Meat_wool	2.25	0	0	1	0	0	0	0	2	0	0	0	0	0	1	1	0	0					0		scabs on nose
3	Weaning	second visit	≥ 4 months	92	Merino	wool_breed	wheat_sheep	Meat_wool	2.5	0	0	0	0	1	0	0	0	0	0	0	0	0	0	1	2	0					0
3	Weaning	second visit	≥ 4 months	93	Merino	wool_breed	wheat_sheep	Meat_wool	2.75	1	0	0	0	1	0	0	0	0	0	0	0	0	0	1	0	0					0
3	Weaning	second visit	≥ 4 months	94	Merino	wool_breed	wheat_sheep	Meat_wool	3.25	1	0	0	0	1	0	0	0	0	0	0	0	0	0	1	1	0					0
3	Weaning	second visit	≥ 4 months	95	Merino	wool_breed	wheat_sheep	Meat_wool	3	1	0	0	1	1	0	0	0	0	0	0	0	0	0	1	0	0					0
3	Weaning	second visit	≥ 4 months	96	Merino	wool_breed	wheat_sheep	Meat_wool	2.5	0	0	0	0	1	0	0	0	1	0	0	0	0	1	1	0	0					0		sun burn
3	Weaning	second visit	≥ 4 months	97	Merino	wool_breed	wheat_sheep	Meat_wool	2.75	1	0	0	0	1	0	0	0	0	0	0	0	0	0	1	2	0					0
3	Weaning	second visit	≥ 4 months	98	Merino	wool_breed	wheat_sheep	Meat_wool	2.5	0	0	0	0	1	0	0	0	0	0	0	0	0	0	1	1	0					0
3	Weaning	second visit	≥ 4 months	99	Merino	wool_breed	wheat_sheep	Meat_wool	2.5	0	0	0	0	1	0	0	0	0	0	0	0	0	0	1	1	0					0
3	Weaning	second visit	≥ 4 months	100	Merino	wool_breed	wheat_sheep	Meat_wool	2.5	0	0	0	0	1	0	0	0	0	0	0	0	0	0	1	1	0					0
3	Pregnancy	first visit	≥ 4 months	101	Merino	wool_breed	wheat_sheep	Meat_wool	2.75	1	0	0	0	1	0	0	0	0	0	0	0	0	0	1	1	0					0
3	Pregnancy	first visit	≥ 4 months	102	Merino	wool_breed	wheat_sheep	Meat_wool	3.5	0	0	0	0	1	0	0	0	0	0	0	0	0	0	1	1	0					0
3	Pregnancy	first visit	≥ 4 months	103	Merino	wool_breed	wheat_sheep	Meat_wool	3	1	0	0	1	1	0	0	0	0	0	0	0	0	0	1	1	0					0
3	Pregnancy	first visit	≥ 4 months	104	Merino	wool_breed	wheat_sheep	Meat_wool	3.75	0	1	0	0	0	0	0	0	0	0	0	0	0	0	1	1	0					0
3	Pregnancy	first visit	≥ 4 months	105	Merino	wool_breed	wheat_sheep	Meat_wool	3.5	0	0	0	0	1	0	0	0	0	0	0	0	0	0	1	2	0					0
3	Pregnancy	first visit	≥ 4 months	106	Merino	wool_breed	wheat_sheep	Meat_wool	3.5	0	0	0	0	1	0	0	0	0	0	0	0	0	0	1	2	0					0
3	Pregnancy	first visit	≥ 4 months	107	Merino	wool_breed	wheat_sheep	Meat_wool	3.25	1	0	0	0	1	0	0	0	0	0	0	0	0	0	0	0	0					0
3	Pregnancy	first visit	≥ 4 months	108	Merino	wool_breed	wheat_sheep	Meat_wool	3.5	0	0	0	0	1	0	0	0	0	0	0	0	0	0	1	2	0					0
3	Pregnancy	first visit	≥ 4 months	109	Merino	wool_breed	wheat_sheep	Meat_wool	3	1	0	0	1	1	0	0	0	0	0	0	0	0	0	0	2	0					0
3	Pregnancy	first visit	≥ 4 months	110	Merino	wool_breed	wheat_sheep	Meat_wool	3.5	0	0	0	0	1	0	0	0	0	0	0	0	0	0	1	2	0					0
3	Pregnancy	first visit	≥ 4 months	111	Merino	wool_breed	wheat_sheep	Meat_wool	3	1	0	0	1	1	0	0	0	0	0	0	0	0	0	0	2	0					0
3	Pregnancy	first visit	≥ 4 months	112	Merino	wool_breed	wheat_sheep	Meat_wool	3.5	0	0	0	0	1	0	0	0	0	0	0	0	0	0	0	2	0					0
3	Pregnancy	first visit	≥ 4 months	113	Merino	wool_breed	wheat_sheep	Meat_wool	3.75	0	1	0	0	0	0	0	0	0	0	0	0	0	0	1	2	0					0
3	Pregnancy	first visit	≥ 4 months	114	Merino	wool_breed	wheat_sheep	Meat_wool	3.75	0	1	0	0	0	0	0	0	0	0	0	0	0	0	1	2	0			1	1	0	(score 1)
3	Pregnancy	first visit	≥ 4 months	115	Merino	wool_breed	wheat_sheep	Meat_wool	3	1	0	0	1	1	0	0	0	0	0	0	0	0	0	1	2	0			1	1	0	(score 1)
17	Weaning	first visit	≥ 4 months	3	composite	meat_breed	wheat_sheep	Prime_lamb	3.75	0	1	0	0	0	0	0	0	0	0	0	0	0	0	0	0	0	1	ewes were left in the same group	1	2	1	(score 2)	Lameness
3	Pregnancy	first visit	≥ 4 months	117	Merino	wool_breed	wheat_sheep	Meat_wool	3	1	0	0	1	1	0	0	0	0	0	0	0	0	0	0	2	0					0
3	Pregnancy	first visit	≥ 4 months	118	Merino	wool_breed	wheat_sheep	Meat_wool	3.5	0	0	0	0	1	0	0	0	0	0	0	0	0	0	0	2	0					0
3	Pregnancy	first visit	≥ 4 months	119	Merino	wool_breed	wheat_sheep	Meat_wool	3.25	1	0	0	0	1	0	0	0	0	0	0	0	0	0	1	3	0					0
3	Pregnancy	first visit	≥ 4 months	120	Merino	wool_breed	wheat_sheep	Meat_wool	3	1	0	0	1	1	0	0	0	0	0	0	0	0	0	0	2	0					0
3	Pregnancy	first visit	≥ 4 months	121	Merino	wool_breed	wheat_sheep	Meat_wool	3.25	1	0	0	0	1	0	0	0	0	0	0	0	0	0	0	3	0					0
3	Pregnancy	first visit	≥ 4 months	122	Merino	wool_breed	wheat_sheep	Meat_wool	3.5	0	0	0	0	1	0	0	0	0	0	0	0	0	0	0	3	0					0
3	Pregnancy	first visit	≥ 4 months	123	Merino	wool_breed	wheat_sheep	Meat_wool	3.25	1	0	0	0	1	0	0	0	0	0	0	0	0	0	1	3	0					0
3	Pregnancy	first visit	≥ 4 months	124	Merino	wool_breed	wheat_sheep	Meat_wool	3.5	0	0	0	0	1	0	0	0	0	0	0	0	0	0	1	2	0					0
3	Pregnancy	first visit	≥ 4 months	125	Merino	wool_breed	wheat_sheep	Meat_wool	3	1	0	0	1	1	0	0	0	0	0	0	0	0	0	0	2	0					0
3	Pregnancy	first visit	≥ 4 months	126	Merino	wool_breed	wheat_sheep	Meat_wool	3	1	0	0	1	1	0	0	0	0	0	0	0	0	0	1	2	0					0
3	Pregnancy	first visit	≥ 4 months	127	Merino	wool_breed	wheat_sheep	Meat_wool	3	1	0	0	1	1	0	0	0	0	0	0	0	0	0	1	3	0					0
3	Pregnancy	first visit	≥ 4 months	128	Merino	wool_breed	wheat_sheep	Meat_wool	3.25	1	0	0	0	1	0	0	0	0	0	0	0	0	0	1	2	0					0
3	Pregnancy	first visit	≥ 4 months	129	Merino	wool_breed	wheat_sheep	Meat_wool	3.5	0	0	0	0	1	0	0	0	0	0	0	0	0	0	1	2	0					0
3	Pregnancy	first visit	≥ 4 months	130	Merino	wool_breed	wheat_sheep	Meat_wool	3.5	0	0	0	0	1	0	0	0	0	0	0	0	0	0	0	2	0					0
3	Pregnancy	first visit	≥ 4 months	131	Merino	wool_breed	wheat_sheep	Meat_wool	3	1	0	0	1	1	0	0	0	0	0	0	0	0	0	1	3	0					0
3	Pregnancy	first visit	≥ 4 months	132	Merino	wool_breed	wheat_sheep	Meat_wool	3.75	0	1	0	0	0	0	0	0	0	0	0	0	0	0	0	2	0					0
3	Pregnancy	first visit	≥ 4 months	133	Merino	wool_breed	wheat_sheep	Meat_wool	3	1	0	0	1	1	0	0	0	0	0	0	0	0	0	0	3	0					0
3	Pregnancy	first visit	≥ 4 months	134	Merino	wool_breed	wheat_sheep	Meat_wool	3	1	0	0	1	1	0	0	0	0	0	0	0	0	0	0	2	0					0
3	Pregnancy	first visit	≥ 4 months	135	Merino	wool_breed	wheat_sheep	Meat_wool	3.5	0	0	0	0	1	0	0	0	0	0	0	0	0	0	0	2	0					0
3	Pregnancy	first visit	≥ 4 months	136	Merino	wool_breed	wheat_sheep	Meat_wool	3.5	0	0	0	0	1	0	0	0	0	0	0	0	0	0	0	1	0					0
3	Pregnancy	first visit	≥ 4 months	137	Merino	wool_breed	wheat_sheep	Meat_wool	3.5	0	0	0	0	1	0	0	0	0	0	0	0	0	0	1	2	0					0
17	Weaning	first visit	≥ 4 months	32	composite	meat_breed	wheat_sheep	Prime_lamb	3	1	0	0	1	1	0	0	0	0	0	0	0	0	0	0	2	0	1	ewes were left in the same group	1	2	1	(score 2)	Lameness
3	Pregnancy	first visit	≥ 4 months	139	Merino	wool_breed	wheat_sheep	Meat_wool	3	1	0	0	1	1	0	0	0	0	0	0	0	0	0	1	3	0					0
3	Pregnancy	first visit	≥ 4 months	140	Merino	wool_breed	wheat_sheep	Meat_wool	3	1	0	0	1	1	0	0	0	0	0	0	0	0	0	1	2	0					0
3	Pregnancy	first visit	≥ 4 months	141	Merino	wool_breed	wheat_sheep	Meat_wool	3.25	1	0	0	0	1	0	0	0	0	0	0	0	0	0	1	3	0					0
3	Pregnancy	first visit	≥ 4 months	142	Merino	wool_breed	wheat_sheep	Meat_wool	3.5	0	0	0	0	1	0	0	0	0	0	0	0	0	0	1	1	0					0
3	Pregnancy	first visit	≥ 4 months	143	Merino	wool_breed	wheat_sheep	Meat_wool	3	1	0	0	1	1	0	0	0	0	0	0	1	0	1	1	0	0					0		minor injury (open/fresh)
3	Pregnancy	first visit	≥ 4 months	144	Merino	wool_breed	wheat_sheep	Meat_wool	3	1	0	0	1	1	0	0	0	0	0	0	0	0	0	1	2	0			1	1	0	(score 1)
3	Pregnancy	first visit	≥ 4 months	145	Merino	wool_breed	wheat_sheep	Meat_wool	3.25	1	0	0	0	1	0	0	0	0	0	0	0	0	0	1	3	0					0
3	Pregnancy	first visit	≥ 4 months	146	Merino	wool_breed	wheat_sheep	Meat_wool	3	1	0	0	1	1	0	0	0	0	0	0	0	0	0	1	3	0					0
3	Pregnancy	first visit	≥ 4 months	147	Merino	wool_breed	wheat_sheep	Meat_wool	3	1	0	0	1	1	0	0	0	0	0	0	0	0	0	1	3	0					0
3	Pregnancy	first visit	≥ 4 months	148	Merino	wool_breed	wheat_sheep	Meat_wool	3	1	0	0	1	1	0	0	0	0	0	0	0	0	0	1	2	0					0
3	Pregnancy	first visit	≥ 4 months	149	Merino	wool_breed	wheat_sheep	Meat_wool	3	1	0	0	1	1	0	0	0	0	0	0	0	0	0	1	3	0					0
3	Pregnancy	first visit	≥ 4 months	150	Merino	wool_breed	wheat_sheep	Meat_wool	3	1	0	0	1	1	0	0	0	0	0	0	0	0	0	1	2	0					0
3	Pregnancy	first visit	≥ 4 months	151	Merino	wool_breed	wheat_sheep	Meat_wool	2.5	0	0	0	0	1	0	0	0	0	0	0	0	0	0	1	2	0					0
3	Pregnancy	first visit	≥ 4 months	152	Merino	wool_breed	wheat_sheep	Meat_wool	3.25	1	0	0	0	1	0	0	0	0	0	0	0	0	0	1	3	0					0
3	Pregnancy	first visit	≥ 4 months	153	Merino	wool_breed	wheat_sheep	Meat_wool	3.75	0	1	0	0	0	0	0	0	0	0	0	0	0	0	1	3	0					0
3	Pregnancy	first visit	≥ 4 months	154	Merino	wool_breed	wheat_sheep	Meat_wool	3.5	0	0	0	0	1	0	0	0	0	0	0	0	0	0	1	2	0					0
3	Pregnancy	first visit	≥ 4 months	155	Merino	wool_breed	wheat_sheep	Meat_wool	2.5	0	0	0	0	1	0	0	0	0	0	0	0	0	0	1	2	0					0
3	Pregnancy	first visit	≥ 4 months	156	Merino	wool_breed	wheat_sheep	Meat_wool	3	1	0	0	1	1	0	0	0	0	0	0	0	0	0	1	3	0					0
3	Pregnancy	first visit	≥ 4 months	157	Merino	wool_breed	wheat_sheep	Meat_wool	2.5	0	0	0	0	1	0	0	1	0	0	0	0	0	1	1	2	0					0		injury (minor)
3	Pregnancy	first visit	≥ 4 months	158	Merino	wool_breed	wheat_sheep	Meat_wool	3	1	0	0	1	1	0	0	0	0	0	0	0	0	0	1	2	0					0
3	Pregnancy	first visit	≥ 4 months	159	Merino	wool_breed	wheat_sheep	Meat_wool	3	1	0	0	1	1	0	0	0	0	0	0	0	0	0	1	3	0					0
3	Pregnancy	first visit	≥ 4 months	160	Merino	wool_breed	wheat_sheep	Meat_wool	3.5	0	0	0	0	1	0	0	0	0	0	0	0	0	0	0	2	0					0
3	Pregnancy	first visit	≥ 4 months	161	Merino	wool_breed	wheat_sheep	Meat_wool	3	1	0	0	1	1	0	0	0	0	0	0	0	0	0	1	2	0					0
3	Pregnancy	first visit	≥ 4 months	162	Merino	wool_breed	wheat_sheep	Meat_wool	3	1	0	0	1	1	0	0	0	0	0	0	0	0	0	0	3	0					0
3	Pregnancy	first visit	≥ 4 months	163	Merino	wool_breed	wheat_sheep	Meat_wool	2.25	0	0	1	0	0	0	0	0	0	0	0	0	0	0	1	3	0					0
3	Pregnancy	first visit	≥ 4 months	164	Merino	wool_breed	wheat_sheep	Meat_wool	3	1	0	0	1	1	0	0	0	0	0	0	0	0	0	1	2	0			1	1	0	(score 1)
3	Pregnancy	first visit	≥ 4 months	165	Merino	wool_breed	wheat_sheep	Meat_wool	3.25	1	0	0	0	1	0	0	0	0	0	0	0	0	0	1	3	0					0
3	Pregnancy	first visit	≥ 4 months	166	Merino	wool_breed	wheat_sheep	Meat_wool	3	1	0	0	1	1	0	0	0	0	0	0	0	0	0	1	3	0					0
3	Pregnancy	first visit	≥ 4 months	167	Merino	wool_breed	wheat_sheep	Meat_wool	3	1	0	0	1	1	0	0	0	0	0	0	0	0	0	1	2	0					0
3	Pregnancy	first visit	≥ 4 months	168	Merino	wool_breed	wheat_sheep	Meat_wool	3.25	1	0	0	0	1	0	0	0	0	0	0	0	0	0	1	2	0					0
3	Pregnancy	first visit	≥ 4 months	169	Merino	wool_breed	wheat_sheep	Meat_wool	3	1	0	0	1	1	0	0	0	0	0	0	0	0	0	1	3	0					0
3	Pregnancy	first visit	≥ 4 months	170	Merino	wool_breed	wheat_sheep	Meat_wool	3.25	1	0	0	0	1	0	0	0	0	0	1	0	0	1	1	3	0					0		minor injury
3	Pregnancy	first visit	≥ 4 months	171	Merino	wool_breed	wheat_sheep	Meat_wool	3	1	0	0	1	1	0	0	0	0	0	0	0	0	0	1	2	0					0
3	Pregnancy	first visit	≥ 4 months	172	Merino	wool_breed	wheat_sheep	Meat_wool	3	1	0	0	1	1	0	0	0	0	0	0	0	0	0	1	2	0					0
3	Pregnancy	first visit	≥ 4 months	173	Merino	wool_breed	wheat_sheep	Meat_wool	3	1	0	0	1	1	0	0	0	0	0	0	0	0	0	1	1	0					0
3	Pregnancy	first visit	≥ 4 months	174	Merino	wool_breed	wheat_sheep	Meat_wool	3	1	0	0	1	1	0	0	0	0	0	0	0	0	0	1	1	0					0
3	Pregnancy	first visit	≥ 4 months	175	Merino	wool_breed	wheat_sheep	Meat_wool	3	1	0	0	1	1	0	0	0	0	0	0	0	0	0	1	0	0					0
3	Pregnancy	first visit	≥ 4 months	176	Merino	wool_breed	wheat_sheep	Meat_wool	3.25	1	0	0	0	1	0	0	0	0	0	0	0	0	0	1	3	0					0
3	Pregnancy	first visit	≥ 4 months	177	Merino	wool_breed	wheat_sheep	Meat_wool	3.5	0	0	0	0	1	0	0	0	0	0	0	0	0	0	1	2	0					0
3	Pregnancy	first visit	≥ 4 months	178	Merino	wool_breed	wheat_sheep	Meat_wool	3	1	0	0	1	1	0	0	0	0	0	0	0	0	0	1	3	0					0
3	Pregnancy	first visit	≥ 4 months	179	Merino	wool_breed	wheat_sheep	Meat_wool	3	1	0	0	1	1	0	0	0	0	0	0	0	0	0	1	3	0					0
3	Pregnancy	first visit	≥ 4 months	180	Merino	wool_breed	wheat_sheep	Meat_wool	3	1	0	0	1	1	0	0	0	0	0	0	0	0	0	1	3	0					0
3	Pregnancy	first visit	≥ 4 months	181	Merino	wool_breed	wheat_sheep	Meat_wool	3.5	0	0	0	0	1	0	0	0	0	0	0	0	0	0	1	2	0					0
3	Pregnancy	first visit	≥ 4 months	182	Merino	wool_breed	wheat_sheep	Meat_wool	3.25	1	0	0	0	1	0	0	0	0	0	0	0	0	0	1	2	0					0
3	Pregnancy	first visit	≥ 4 months	183	Merino	wool_breed	wheat_sheep	Meat_wool	3	1	0	0	1	1	0	0	0	0	0	0	0	0	0	0	3	0					0
3	Pregnancy	first visit	≥ 4 months	184	Merino	wool_breed	wheat_sheep	Meat_wool	3.75	0	1	0	0	0	0	0	0	0	0	0	0	0	0	0	3	0					0
3	Pregnancy	first visit	≥ 4 months	185	Merino	wool_breed	wheat_sheep	Meat_wool	3	1	0	0	1	1	0	0	0	0	0	0	0	0	0	1	2	0					0
3	Pregnancy	first visit	≥ 4 months	186	Merino	wool_breed	wheat_sheep	Meat_wool	3.25	1	0	0	0	1	0	0	0	0	0	0	0	0	0	1	2	0					0
3	Pregnancy	first visit	≥ 4 months	187	Merino	wool_breed	wheat_sheep	Meat_wool	2.75	1	0	0	0	1	0	0	0	0	0	0	0	0	0	1	3	0					0
3	Pregnancy	first visit	≥ 4 months	188	Merino	wool_breed	wheat_sheep	Meat_wool	3.5	0	0	0	0	1	0	0	0	0	0	0	0	0	0	1	0	0					0
3	Pregnancy	first visit	≥ 4 months	189	Merino	wool_breed	wheat_sheep	Meat_wool	3.5	0	0	0	0	1	0	0	0	0	0	0	0	0	0	1	3	0					0
3	Pregnancy	first visit	≥ 4 months	190	Merino	wool_breed	wheat_sheep	Meat_wool	2.5	0	0	0	0	1	0	0	0	0	0	0	0	0	0	1	2	0					0
3	Pregnancy	first visit	≥ 4 months	191	Merino	wool_breed	wheat_sheep	Meat_wool	3.25	1	0	0	0	1	0	0	0	0	0	0	0	0	0	1	3	0					0
3	Pregnancy	first visit	≥ 4 months	192	Merino	wool_breed	wheat_sheep	Meat_wool	3	1	0	0	1	1	0	0	0	0	0	0	0	0	0	1	3	0					0
3	Pregnancy	first visit	≥ 4 months	193	Merino	wool_breed	wheat_sheep	Meat_wool	3.5	0	0	0	0	1	0	0	0	0	0	0	0	0	0	1	2	0					0
3	Pregnancy	first visit	≥ 4 months	194	Merino	wool_breed	wheat_sheep	Meat_wool	3	1	0	0	1	1	0	0	0	0	0	0	0	0	0	1	3	0					0
3	Pregnancy	first visit	≥ 4 months	195	Merino	wool_breed	wheat_sheep	Meat_wool	3	1	0	0	1	1	0	0	0	0	0	0	0	0	0	1	3	0					0
3	Pregnancy	first visit	≥ 4 months	196	Merino	wool_breed	wheat_sheep	Meat_wool	3	1	0	0	1	1	0	0	0	0	0	0	0	0	0	1	2	0					0
3	Pregnancy	first visit	≥ 4 months	197	Merino	wool_breed	wheat_sheep	Meat_wool	3	1	0	0	1	1	0	0	0	0	0	0	0	0	0	1	3	0					0
3	Pregnancy	first visit	≥ 4 months	198	Merino	wool_breed	wheat_sheep	Meat_wool	2.5	0	0	0	0	1	0	0	0	0	0	0	0	0	0	1	3	0					0
3	Pregnancy	first visit	≥ 4 months	199	Merino	wool_breed	wheat_sheep	Meat_wool	3	1	0	0	1	1	0	0	0	0	0	0	0	0	0	1	3	0					0
3	Pregnancy	first visit	≥ 4 months	200	Merino	wool_breed	wheat_sheep	Meat_wool	3.5	0	0	0	0	1	0	0	0	0	0	0	0	0	0	1	3	0					0
4	Weaning	second visit	0.5-4 months	6	composite	meat_breed	high_rainfall	Prime_lamb	3.25	1	0	0	0	1	0	0	0	0	0	1	0	0	1	1	0	0					0		minor cut, laying down
4	Weaning	second visit	0.5-4 months	7	composite	meat_breed	high_rainfall	Prime_lamb	3	1	0	0	1	1	0	0	0	0	0	0	0	0	0	1	0	0					0
4	Weaning	second visit	0.5-4 months	8	composite	meat_breed	high_rainfall	Prime_lamb	2.75	1	0	0	0	1	0	0	1	0	0	1	0	0	1	1	0	0					0		all minor cuts
4	Weaning	second visit	0.5-4 months	9	composite	meat_breed	high_rainfall	Prime_lamb	3.25	1	0	0	0	1	0	0	1	0	0	0	0	0	1	1	0	0					0		cut (minor)
4	Weaning	second visit	0.5-4 months	10	composite	meat_breed	high_rainfall	Prime_lamb	2.75	1	0	0	0	1	0	0	2	0	0	0	0	0	1	1	0	0					0		all minor cuts
4	Weaning	second visit	0.5-4 months	11	composite	meat_breed	high_rainfall	Prime_lamb	3.25	1	0	0	0	1	0	0	0	1	0	0	0	1	1	1	0	0					0		sun burn, minor cut
4	Weaning	second visit	0.5-4 months	12	composite	meat_breed	high_rainfall	Prime_lamb	3.25	1	0	0	0	1	0	0	1	1	0	0	0	0	1	1	0	0					0		sun burn, cut (minor)
4	Weaning	second visit	0.5-4 months	13	composite	meat_breed	high_rainfall	Prime_lamb	2.5	0	0	0	0	1	0	0	0	0	0	0	0	0	0	1	0	0					0
4	Weaning	second visit	0.5-4 months	14	composite	meat_breed	high_rainfall	Prime_lamb	2.5	0	0	0	0	1	0	0	0	0	0	0	0	0	0	1	0	0					0
4	Weaning	second visit	0.5-4 months	15	composite	meat_breed	high_rainfall	Prime_lamb	2.5	0	0	0	0	1	0	0	0	0	0	0	0	0	0	1	0	0					0
4	Weaning	second visit	0.5-4 months	16	composite	meat_breed	high_rainfall	Prime_lamb	3.25	1	0	0	0	1	0	0	0	0	0	0	0	0	0	1	0	0					0
4	Weaning	second visit	0.5-4 months	17	composite	meat_breed	high_rainfall	Prime_lamb	2.5	0	0	0	0	1	0	0	0	0	0	0	0	0	0	1	0	0					0
4	Weaning	second visit	0.5-4 months	18	composite	meat_breed	high_rainfall	Prime_lamb	3	1	0	0	1	1	0	0	2	1	0	0	0	0	1	1	0	0					0		sun burn, all minor cuts
4	Weaning	second visit	0.5-4 months	19	composite	meat_breed	high_rainfall	Prime_lamb	3.25	1	0	0	0	1	0	0	1	1	0	0	0	0	1	1	0	0					0		sun burn, all minor cuts
4	Weaning	second visit	0.5-4 months	20	composite	meat_breed	high_rainfall	Prime_lamb	2.75	1	0	0	0	1	0	0	0	0	0	0	0	0	0	1	0	0					0
4	Weaning	second visit	0.5-4 months	21	composite	meat_breed	high_rainfall	Prime_lamb	3	1	0	0	1	1	0	0	0	0	0	0	0	0	0	1	0	0					0
4	Weaning	second visit	0.5-4 months	22	composite	meat_breed	high_rainfall	Prime_lamb	2.75	1	0	0	0	1	0	0	0	1	0	0	0	0	1	1	0	0					0		sun burn
4	Weaning	second visit	0.5-4 months	23	composite	meat_breed	high_rainfall	Prime_lamb	3.75	0	1	0	0	0	0	0	0	0	0	0	0	1	1	1	0	0					0		minor cut
4	Weaning	second visit	0.5-4 months	24	composite	meat_breed	high_rainfall	Prime_lamb	2.5	0	0	0	0	1	0	0	0	0	0	0	0	1	1	1	0	0					0		major cut
4	Weaning	second visit	0.5-4 months	25	composite	meat_breed	high_rainfall	Prime_lamb	3	1	0	0	1	1	0	0	1	0	0	0	0	0	1	1	0	0					0		abscess (minor)
4	Weaning	second visit	0.5-4 months	26	composite	meat_breed	high_rainfall	Prime_lamb	3	1	0	0	1	1	0	0	1	0	0	0	1	0	1	1	0	0					0		all minor cuts
4	Weaning	second visit	0.5-4 months	27	composite	meat_breed	high_rainfall	Prime_lamb	3	1	0	0	1	1	0	0	1	1	0	0	0	0	1	1	0	0					0		all minor cuts, sun burn
4	Weaning	second visit	0.5-4 months	28	composite	meat_breed	high_rainfall	Prime_lamb	3	1	0	0	1	1	0	0	0	0	0	0	0	0	0	1	0	0					0
4	Weaning	second visit	0.5-4 months	29	composite	meat_breed	high_rainfall	Prime_lamb	3	1	0	0	1	1	0	0	1	1	0	0	0	0	1	1	0	0					0		all minor cuts, sun burn
4	Weaning	second visit	0.5-4 months	30	composite	meat_breed	high_rainfall	Prime_lamb	3.25	1	0	0	0	1	0	0	0	0	0	5	0	0	1	1	0	0					0		minor cuts, see photo
17	Weaning	first visit	≥ 4 months	88	composite	meat_breed	wheat_sheep	Prime_lamb	3	1	0	0	1	1	0	0	0	0	0	0	1	0	1	1	3	0	1	ewes were left in the same group			0		(black mastitis)
4	Weaning	second visit	0.5-4 months	32	composite	meat_breed	high_rainfall	Prime_lamb	3	1	0	0	1	1	0	0	0	0	0	0	2	0	1	1	0	0			1	1	0	(score 1)	cuts (minor)
4	Weaning	second visit	0.5-4 months	33	composite	meat_breed	high_rainfall	Prime_lamb	3	1	0	0	1	1	0	0	0	1	0	1	0	0	1	1	0	0					0		sun burn
4	Weaning	second visit	0.5-4 months	34	composite	meat_breed	high_rainfall	Prime_lamb	3.25	1	0	0	0	1	0	0	0	0	0	0	0	0	0	1	0	0					0
4	Weaning	second visit	0.5-4 months	35	composite	meat_breed	high_rainfall	Prime_lamb	3	1	0	0	1	1	0	0	0	1	0	0	0	0	1	1	0	0					0		sun burn
4	Weaning	second visit	0.5-4 months	36	composite	meat_breed	high_rainfall	Prime_lamb	3.25	1	0	0	0	1	0	0	0	0	0	0	0	0	0	1	0	0					0
4	Weaning	second visit	0.5-4 months	37	composite	meat_breed	high_rainfall	Prime_lamb	3	1	0	0	1	1	0	0	0	1	0	3	0	0	1	1	0	0					0		sun burn, 2 minor cuts, 1 old cut see photos
4	Weaning	second visit	0.5-4 months	38	composite	meat_breed	high_rainfall	Prime_lamb	2.75	1	0	0	0	1	0	0	0	1	0	0	0	0	1	1	0	0					0		sun burn, 2 minor cuts, 1 old cut see photos
4	Weaning	second visit	0.5-4 months	39	composite	meat_breed	high_rainfall	Prime_lamb	3	1	0	0	1	1	0	0	0	0	0	0	0	0	0	1	0	0					0
4	Weaning	second visit	0.5-4 months	40	composite	meat_breed	high_rainfall	Prime_lamb	3	1	0	0	1	1	0	0	0	0	0	0	0	0	0	1	0	0					0
4	Weaning	second visit	0.5-4 months	41	composite	meat_breed	high_rainfall	Prime_lamb	2.75	1	0	0	0	1	0	0	0	0	0	0	1	1	1	1	1	0					0		1 minor and 1 major cut
4	Weaning	second visit	0.5-4 months	42	composite	meat_breed	high_rainfall	Prime_lamb	3	1	0	0	1	1	0	0	0	0	0	0	0	0	0	1	0	0					0
4	Weaning	second visit	0.5-4 months	43	composite	meat_breed	high_rainfall	Prime_lamb	3.25	1	0	0	0	1	0	0	0	1	0	0	0	0	1	1	0	0					0		minor cut
4	Weaning	second visit	0.5-4 months	44	composite	meat_breed	high_rainfall	Prime_lamb	2.75	1	0	0	0	1	0	0	0	0	0	0	0	1	1	1	0	0					0		minor cut
4	Weaning	second visit	0.5-4 months	45	composite	meat_breed	high_rainfall	Prime_lamb	3.5	0	0	0	0	1	0	0	0	0	0	0	0	0	0	0	1	0					0
4	Weaning	second visit	0.5-4 months	46	composite	meat_breed	high_rainfall	Prime_lamb	3.25	1	0	0	0	1	0	0	0	0	0	0	0	0	0	1	0	0					0
4	Weaning	second visit	0.5-4 months	47	composite	meat_breed	high_rainfall	Prime_lamb	3.5	0	0	0	0	1	0	0	0	0	0	0	0	0	0	1	0	0					0
4	Weaning	second visit	0.5-4 months	48	composite	meat_breed	high_rainfall	Prime_lamb	3	1	0	0	1	1	0	0	0	0	0	0	0	0	0	1	0	0					0
4	Weaning	second visit	0.5-4 months	49	composite	meat_breed	high_rainfall	Prime_lamb	3	1	0	0	1	1	0	0	0	0	0	0	0	0	0	1	0	0					0
4	Weaning	second visit	0.5-4 months	50	composite	meat_breed	high_rainfall	Prime_lamb	2.75	1	0	0	0	1	0	0	0	1	0	0	0	0	1	1	0	0					0		sun burn
4	Weaning	second visit	0.5-4 months	51	composite	meat_breed	high_rainfall	Prime_lamb	3.75	0	1	0	0	0	0	0	0	0	0	1	0	0	1	1	0	0					0		minor cut
4	Weaning	second visit	0.5-4 months	52	composite	meat_breed	high_rainfall	Prime_lamb	2.25	0	0	1	0	0	0	0	0	0	0	0	1	0	1	1	0	0					0		minor cut in the tail
4	Weaning	second visit	0.5-4 months	53	composite	meat_breed	high_rainfall	Prime_lamb	3.5	0	0	0	0	1	0	0	0	0	0	0	0	0	0	1	0	0					0
4	Weaning	second visit	0.5-4 months	54	composite	meat_breed	high_rainfall	Prime_lamb	3.5	0	0	0	0	1	0	0	0	0	0	1	0	1	1	1	0	0					0		cut body (major) fresh, open.
4	Weaning	second visit	0.5-4 months	55	composite	meat_breed	high_rainfall	Prime_lamb	3	1	0	0	1	1	0	0	0	1	0	0	0	0	1	1	0	0					0		minor ear tag injury
4	Weaning	second visit	0.5-4 months	56	composite	meat_breed	high_rainfall	Prime_lamb	2.5	0	0	0	0	1	0	0	0	0	0	1	0	0	1	1	0	0					0		minor cut
4	Weaning	second visit	0.5-4 months	57	composite	meat_breed	high_rainfall	Prime_lamb	3.25	1	0	0	0	1	0	0	0	0	0	0	0	0	0	1	0	0					0
4	Weaning	second visit	0.5-4 months	58	composite	meat_breed	high_rainfall	Prime_lamb	2.5	0	0	0	0	1	0	0	0	0	0	0	0	0	0	1	0	0					0
4	Weaning	second visit	0.5-4 months	59	composite	meat_breed	high_rainfall	Prime_lamb	3	1	0	0	1	1	0	0	0	0	0	0	0	0	0	1	0	0					0
4	Weaning	second visit	0.5-4 months	60	composite	meat_breed	high_rainfall	Prime_lamb	3.25	1	0	0	0	1	0	0	0	0	0	0	0	0	0	1	0	0					0
4	Weaning	second visit	0.5-4 months	61	composite	meat_breed	high_rainfall	Prime_lamb	3.25	1	0	0	0	1	0	0	0	1	0	0	0	0	1	1	0	0					0		sun burn
4	Weaning	second visit	0.5-4 months	62	composite	meat_breed	high_rainfall	Prime_lamb	3	1	0	0	1	1	0	0	0	0	0	0	0	0	0	1	0	0					0
4	Weaning	second visit	0.5-4 months	63	composite	meat_breed	high_rainfall	Prime_lamb	2.75	1	0	0	0	1	0	0	0	1	0	0	0	0	1	1	0	0					0		sun burn
4	Weaning	second visit	0.5-4 months	64	composite	meat_breed	high_rainfall	Prime_lamb	3	1	0	0	1	1	0	0	0	0	0	0	0	0	0	1	0	0					0
4	Weaning	second visit	0.5-4 months	65	composite	meat_breed	high_rainfall	Prime_lamb	3.5	0	0	0	0	1	0	0	0	0	0	0	0	0	0	1	0	0					0
4	Weaning	second visit	0.5-4 months	66	composite	meat_breed	high_rainfall	Prime_lamb	3.5	0	0	0	0	1	0	0	0	0	0	0	0	0	0	1	0	0					0
4	Weaning	second visit	0.5-4 months	67	composite	meat_breed	high_rainfall	Prime_lamb	3.5	0	0	0	0	1	0	0	0	0	0	0	0	0	0	1	0	0					0
4	Weaning	second visit	0.5-4 months	68	composite	meat_breed	high_rainfall	Prime_lamb	3.75	0	1	0	0	0	0	0	0	0	0	1	0	0	1	1	0	0					0		old minor injury
4	Weaning	second visit	0.5-4 months	69	composite	meat_breed	high_rainfall	Prime_lamb	3.75	0	1	0	0	0	0	0	0	1	0	0	0	0	1	1	0	0					0		1 minor ear tag injury
4	Weaning	second visit	0.5-4 months	70	composite	meat_breed	high_rainfall	Prime_lamb	3.25	1	0	0	0	1	0	0	0	0	0	0	0	1	1	1	0	0					0		1 major cut
4	Weaning	second visit	0.5-4 months	71	composite	meat_breed	high_rainfall	Prime_lamb	3.5	0	0	0	0	1	0	0	0	0	0	0	0	0	0	0	0	0					0
4	Weaning	second visit	0.5-4 months	72	composite	meat_breed	high_rainfall	Prime_lamb	3.75	0	1	0	0	0	0	0	0	1	0	0	0	0	1	1	0	0					0		abscess (minor)
4	Weaning	second visit	0.5-4 months	73	composite	meat_breed	high_rainfall	Prime_lamb	3.5	0	0	0	0	1	0	0	2	0	0	0	0	0	1	1	0	0					0		all minor cuts
4	Weaning	second visit	0.5-4 months	74	composite	meat_breed	high_rainfall	Prime_lamb	2.75	1	0	0	0	1	0	0	0	0	0	0	1	0	1	1	0	0					0		cut (minor)
4	Weaning	second visit	0.5-4 months	75	composite	meat_breed	high_rainfall	Prime_lamb	2.75	1	0	0	0	1	0	0	0	0	0	0	0	0	0	1	0	0					0
4	Weaning	second visit	0.5-4 months	76	composite	meat_breed	high_rainfall	Prime_lamb	3.5	0	0	0	0	1	0	0	0	0	0	1	0	1	1	1	0	0			1	1	0	(score 1)	cuts (minor)
4	Weaning	second visit	0.5-4 months	77	composite	meat_breed	high_rainfall	Prime_lamb	3.25	1	0	0	0	1	0	0	0	0	0	0	1	0	1	1	0	0					0		minor cut
4	Weaning	second visit	0.5-4 months	78	composite	meat_breed	high_rainfall	Prime_lamb	3.25	1	0	0	0	1	0	0	0	1	0	0	0	0	1	1	0	0					0		sun burn
4	Weaning	second visit	0.5-4 months	79	composite	meat_breed	high_rainfall	Prime_lamb	3.25	1	0	0	0	1	0	0	0	1	0	0	0	0	1	1	0	0					0		sun burn
4	Weaning	second visit	0.5-4 months	80	composite	meat_breed	high_rainfall	Prime_lamb	3.5	0	0	0	0	1	0	0	3	1	0	0	0	0	1	1	0	0					0		1 abscess neck (medium), all the rest minor cuts
4	Weaning	second visit	0.5-4 months	81	composite	meat_breed	high_rainfall	Prime_lamb	3.75	0	1	0	0	0	0	0	1	0	0	4	0	0	1	1	0	0					0		all minor cuts
4	Weaning	second visit	0.5-4 months	82	composite	meat_breed	high_rainfall	Prime_lamb	3.5	0	0	0	0	1	0	0	1	0	0	0	0	0	1	1	0	0					0		abscess neck (minor)
4	Weaning	second visit	0.5-4 months	83	composite	meat_breed	high_rainfall	Prime_lamb	3.5	0	0	0	0	1	0	0	0	0	0	0	1	0	1	1	0	0					0		minor cut in tail
4	Weaning	second visit	0.5-4 months	84	composite	meat_breed	high_rainfall	Prime_lamb	2.5	0	0	0	0	1	0	0	0	0	0	0	0	0	0	1	0	0					0
4	Weaning	second visit	0.5-4 months	85	composite	meat_breed	high_rainfall	Prime_lamb	3.5	0	0	0	0	1	0	0	1	0	0	0	0	0	1	1	0	0					0		abscess neck (minor)
4	Weaning	second visit	0.5-4 months	86	composite	meat_breed	high_rainfall	Prime_lamb	3	1	0	0	1	1	0	0	0	1	0	0	0	0	1	1	0	0					0		sun burn
4	Weaning	second visit	0.5-4 months	87	composite	meat_breed	high_rainfall	Prime_lamb	3	1	0	0	1	1	0	0	0	0	0	0	1	0	1	1	0	0					0		minor cut, see photo
4	Weaning	second visit	0.5-4 months	88	composite	meat_breed	high_rainfall	Prime_lamb	3.25	1	0	0	0	1	0	0	0	0	0	0	0	0	0	1	0	0					0
4	Weaning	second visit	0.5-4 months	89	composite	meat_breed	high_rainfall	Prime_lamb	3.25	1	0	0	0	1	0	0	0	0	0	0	0	0	0	1	0	0					0
4	Weaning	second visit	0.5-4 months	90	composite	meat_breed	high_rainfall	Prime_lamb	3.25	1	0	0	0	1	0	0	0	1	0	0	0	0	1	1	0	0					0		sun burn
4	Weaning	second visit	0.5-4 months	91	composite	meat_breed	high_rainfall	Prime_lamb	3	1	0	0	1	1	0	0	0	0	0	0	0	1	1	1	0	0					0		minor cut
4	Weaning	second visit	0.5-4 months	92	composite	meat_breed	high_rainfall	Prime_lamb	2.5	0	0	0	0	1	0	0	0	0	0	2	0	0	1	1	0	0					0		minor cut
4	Weaning	second visit	0.5-4 months	93	composite	meat_breed	high_rainfall	Prime_lamb	3.25	1	0	0	0	1	0	0	0	0	0	0	0	0	0	1	0	0					0
4	Weaning	second visit	0.5-4 months	94	composite	meat_breed	high_rainfall	Prime_lamb	3.75	0	1	0	0	0	0	0	0	0	0	0	0	0	0	1	0	0			1	1	0	(score 1)
17	Pregnancy	second visit	≥ 4 months	142	composite	meat_breed	wheat_sheep	Prime_lamb	3.25	1	0	0	0	1	0	0	0	0	0	0	0	0	0	1	0	0	1	ewes were left in the same group	1	2	1	(score 2)	Lameness, nasal discharge (moderate/severe).
4	Weaning	second visit	0.5-4 months	96	composite	meat_breed	high_rainfall	Prime_lamb	3	1	0	0	1	1	0	0	0	0	0	11	1	1	1	1	0	0					0		cuts (minor)
4	Weaning	second visit	0.5-4 months	97	composite	meat_breed	high_rainfall	Prime_lamb	3.25	1	0	0	0	1	0	0	1	0	0	0	0	0	1	1	1	0					0		abscess neck (minor)
4	Weaning	second visit	0.5-4 months	98	composite	meat_breed	high_rainfall	Prime_lamb	2.25	0	0	1	0	0	0	0	0	1	0	0	1	1	1	1	0	0					0		sun burn, cuts (minor)
4	Weaning	second visit	0.5-4 months	99	composite	meat_breed	high_rainfall	Prime_lamb	3.25	1	0	0	0	1	0	0	0	0	0	0	0	1	1	1	0	0					0		minor cut,
4	Weaning	second visit	0.5-4 months	100	composite	meat_breed	high_rainfall	Prime_lamb	3.25	1	0	0	0	1	0	0	1	0	0	3	0	1	1	1	0	0					0		abscess neck (minor), all minor cuts
4	Pregnancy	first visit	≥ 4 months	101	composite	meat_breed	high_rainfall	Prime_lamb	3.25	1	0	0	0	1	0	0	0	0	0	0	0	0	0	1	0	0					0
4	Pregnancy	first visit	≥ 4 months	102	composite	meat_breed	high_rainfall	Prime_lamb	3.25	1	0	0	0	1	0	0	0	0	0	0	0	0	0	1	0	0					0
4	Pregnancy	first visit	≥ 4 months	103	composite	meat_breed	high_rainfall	Prime_lamb	2.75	1	0	0	0	1	0	0	0	0	0	0	0	0	0	1	0	0					0
4	Pregnancy	first visit	≥ 4 months	104	composite	meat_breed	high_rainfall	Prime_lamb	2.5	0	0	0	0	1	0	0	0	0	0	0	0	0	0	1	0	0					0
4	Pregnancy	first visit	≥ 4 months	105	composite	meat_breed	high_rainfall	Prime_lamb	3.5	0	0	0	0	1	0	0	0	0	0	0	0	0	0	1	1	0					0
4	Pregnancy	first visit	≥ 4 months	106	composite	meat_breed	high_rainfall	Prime_lamb	2.75	1	0	0	0	1	0	0	0	0	0	0	0	0	0	1	0	0					0
4	Pregnancy	first visit	≥ 4 months	107	composite	meat_breed	high_rainfall	Prime_lamb	3.25	1	0	0	0	1	0	0	0	0	0	0	0	0	0	1	0	0					0
4	Pregnancy	first visit	≥ 4 months	108	composite	meat_breed	high_rainfall	Prime_lamb	2.75	1	0	0	0	1	0	0	0	0	0	0	0	0	0	1	1	0					0
4	Pregnancy	first visit	≥ 4 months	109	composite	meat_breed	high_rainfall	Prime_lamb	3	1	0	0	1	1	0	0	0	0	0	0	0	0	0	1	1	0					0
4	Pregnancy	first visit	≥ 4 months	110	composite	meat_breed	high_rainfall	Prime_lamb	2.5	0	0	0	0	1	0	0	0	0	0	0	0	0	0	1	1	0					0
4	Pregnancy	first visit	≥ 4 months	111	composite	meat_breed	high_rainfall	Prime_lamb	3.5	0	0	0	0	1	0	0	0	0	0	0	0	0	0	1	0	0					0
4	Pregnancy	first visit	≥ 4 months	112	composite	meat_breed	high_rainfall	Prime_lamb	2.25	0	0	1	0	0	0	0	0	0	0	0	0	0	0	1	0	0					0
4	Pregnancy	first visit	≥ 4 months	113	composite	meat_breed	high_rainfall	Prime_lamb	3.5	0	0	0	0	1	0	0	0	0	0	0	0	0	0	1	0	0			1	1	0	(score 1)
4	Pregnancy	first visit	≥ 4 months	114	composite	meat_breed	high_rainfall	Prime_lamb	3.25	1	0	0	0	1	0	0	0	0	0	0	0	0	0	1	1	0					0
4	Pregnancy	first visit	≥ 4 months	115	composite	meat_breed	high_rainfall	Prime_lamb	3.5	0	0	0	0	1	0	0	0	0	0	0	0	0	0	1	0	0					0
4	Pregnancy	first visit	≥ 4 months	116	composite	meat_breed	high_rainfall	Prime_lamb	3.25	1	0	0	0	1	0	0	0	0	0	0	0	0	0	1	0	0					0
4	Pregnancy	first visit	≥ 4 months	117	composite	meat_breed	high_rainfall	Prime_lamb	3	1	0	0	1	1	0	0	0	0	0	0	0	0	0	1	0	0					0
4	Pregnancy	first visit	≥ 4 months	118	composite	meat_breed	high_rainfall	Prime_lamb	2.5	0	0	0	0	1	0	0	0	0	0	0	0	0	0	1	0	0					0
4	Pregnancy	first visit	≥ 4 months	119	composite	meat_breed	high_rainfall	Prime_lamb	3	1	0	0	1	1	0	0	0	0	0	0	0	0	0	1	2	0					0
4	Pregnancy	first visit	≥ 4 months	120	composite	meat_breed	high_rainfall	Prime_lamb	2.5	0	0	0	0	1	0	0	0	0	0	0	0	0	0	1	0	0					0
4	Pregnancy	first visit	≥ 4 months	121	composite	meat_breed	high_rainfall	Prime_lamb	3.5	0	0	0	0	1	0	0	0	0	0	0	0	0	0	0	0	0					0
4	Pregnancy	first visit	≥ 4 months	122	composite	meat_breed	high_rainfall	Prime_lamb	3.5	0	0	0	0	1	0	0	0	0	0	0	0	0	0	1	0	0					0
4	Pregnancy	first visit	≥ 4 months	123	composite	meat_breed	high_rainfall	Prime_lamb	3	1	0	0	1	1	0	0	0	0	0	0	0	0	0	1	0	0					0
4	Pregnancy	first visit	≥ 4 months	124	composite	meat_breed	high_rainfall	Prime_lamb	2.5	0	0	0	0	1	0	0	0	0	0	0	0	0	0	1	0	0					0
4	Pregnancy	first visit	≥ 4 months	125	composite	meat_breed	high_rainfall	Prime_lamb	3	1	0	0	1	1	0	0	0	0	0	0	0	0	0	1	0	0					0
4	Pregnancy	first visit	≥ 4 months	126	composite	meat_breed	high_rainfall	Prime_lamb	3.25	1	0	0	0	1	0	0	0	0	0	0	0	0	0	1	0	0					0
4	Pregnancy	first visit	≥ 4 months	127	composite	meat_breed	high_rainfall	Prime_lamb	2	0	0	1	0	0	0	0	0	0	0	0	0	0	0	1	0	0					0
4	Pregnancy	first visit	≥ 4 months	128	composite	meat_breed	high_rainfall	Prime_lamb	3.25	1	0	0	0	1	0	0	0	0	0	0	0	0	0	1	0	0					0
4	Pregnancy	first visit	≥ 4 months	129	composite	meat_breed	high_rainfall	Prime_lamb	3.25	1	0	0	0	1	0	0	0	0	0	0	0	0	0	1	0	0					0
4	Pregnancy	first visit	≥ 4 months	130	composite	meat_breed	high_rainfall	Prime_lamb	3.5	0	0	0	0	1	0	0	0	0	0	0	0	0	0	0	0	0					0
4	Pregnancy	first visit	≥ 4 months	131	composite	meat_breed	high_rainfall	Prime_lamb	2.75	1	0	0	0	1	0	0	0	0	0	0	0	0	0	0	2	0					0
4	Pregnancy	first visit	≥ 4 months	132	composite	meat_breed	high_rainfall	Prime_lamb	3	1	0	0	1	1	0	0	0	0	0	0	0	0	0	1	1	0					0
4	Pregnancy	first visit	≥ 4 months	133	composite	meat_breed	high_rainfall	Prime_lamb	3.5	0	0	0	0	1	0	0	0	0	0	0	0	0	0	1	0	0					0
4	Pregnancy	first visit	≥ 4 months	134	composite	meat_breed	high_rainfall	Prime_lamb	3	1	0	0	1	1	0	0	0	0	0	0	0	0	0	1	1	0					0
4	Pregnancy	first visit	≥ 4 months	135	composite	meat_breed	high_rainfall	Prime_lamb	3	1	0	0	1	1	0	0	0	0	0	0	0	0	0	1	0	0					0
4	Pregnancy	first visit	≥ 4 months	136	composite	meat_breed	high_rainfall	Prime_lamb	3.5	0	0	0	0	1	0	0	0	0	0	0	0	0	0	1	0	0					0
4	Pregnancy	first visit	≥ 4 months	137	composite	meat_breed	high_rainfall	Prime_lamb	3.5	0	0	0	0	1	0	0	0	0	0	0	0	0	0	1	0	0					0
4	Pregnancy	first visit	≥ 4 months	138	composite	meat_breed	high_rainfall	Prime_lamb	3.75	0	1	0	0	0	0	0	0	0	0	0	0	0	0	1	0	0					0
4	Pregnancy	first visit	≥ 4 months	139	composite	meat_breed	high_rainfall	Prime_lamb	2.75	1	0	0	0	1	0	0	0	0	0	0	0	0	0	1	0	0					0
4	Pregnancy	first visit	≥ 4 months	140	composite	meat_breed	high_rainfall	Prime_lamb	2.5	0	0	0	0	1	0	0	0	0	0	0	0	0	0	1	0	0					0
4	Pregnancy	first visit	≥ 4 months	141	composite	meat_breed	high_rainfall	Prime_lamb	2.75	1	0	0	0	1	0	0	0	0	0	0	0	0	0	1	1	0					0
4	Pregnancy	first visit	≥ 4 months	142	composite	meat_breed	high_rainfall	Prime_lamb	2.75	1	0	0	0	1	0	0	0	0	0	0	0	0	0	1	0	0					0
4	Pregnancy	first visit	≥ 4 months	143	composite	meat_breed	high_rainfall	Prime_lamb	3	1	0	0	1	1	0	0	0	0	0	0	0	0	0	1	0	0					0
4	Pregnancy	first visit	≥ 4 months	144	composite	meat_breed	high_rainfall	Prime_lamb	3	1	0	0	1	1	0	0	0	0	0	0	0	0	0	1	0	0					0
4	Pregnancy	first visit	≥ 4 months	145	composite	meat_breed	high_rainfall	Prime_lamb	3	1	0	0	1	1	0	0	0	0	0	0	0	0	0	1	0	0					0
4	Pregnancy	first visit	≥ 4 months	146	composite	meat_breed	high_rainfall	Prime_lamb	3	1	0	0	1	1	0	0	0	0	0	0	0	0	0	1	0	0					0
4	Pregnancy	first visit	≥ 4 months	147	composite	meat_breed	high_rainfall	Prime_lamb	3.5	0	0	0	0	1	0	0	0	0	0	0	0	0	0	1	0	0					0
4	Pregnancy	first visit	≥ 4 months	148	composite	meat_breed	high_rainfall	Prime_lamb	3	1	0	0	1	1	0	0	0	0	0	0	0	0	0	0	0	0					0
4	Pregnancy	first visit	≥ 4 months	149	composite	meat_breed	high_rainfall	Prime_lamb	2.5	0	0	0	0	1	0	0	0	0	0	0	0	0	0	1	1	0					0
4	Pregnancy	first visit	≥ 4 months	150	composite	meat_breed	high_rainfall	Prime_lamb	3.5	0	0	0	0	1	0	0	0	0	0	0	0	0	0	1	0	0					0
4	Pregnancy	first visit	≥ 4 months	151	composite	meat_breed	high_rainfall	Prime_lamb	3	1	0	0	1	1	0	0	0	0	0	0	0	0	0	0	0	0					0
4	Pregnancy	first visit	≥ 4 months	152	composite	meat_breed	high_rainfall	Prime_lamb	3	1	0	0	1	1	0	0	0	0	0	0	0	0	0	1	0	0					0
4	Pregnancy	first visit	≥ 4 months	153	composite	meat_breed	high_rainfall	Prime_lamb	3	1	0	0	1	1	0	0	0	0	0	0	0	0	0	1	0	0					0
4	Pregnancy	first visit	≥ 4 months	154	composite	meat_breed	high_rainfall	Prime_lamb	2.5	0	0	0	0	1	0	0	0	0	0	0	0	0	0	1	0	0					0
4	Pregnancy	first visit	≥ 4 months	155	composite	meat_breed	high_rainfall	Prime_lamb	2.5	0	0	0	0	1	0	0	0	0	0	0	0	0	0	1	1	0					0
4	Pregnancy	first visit	≥ 4 months	156	composite	meat_breed	high_rainfall	Prime_lamb	3	1	0	0	1	1	0	0	0	0	0	0	0	0	0	1	0	0					0
4	Pregnancy	first visit	≥ 4 months	157	composite	meat_breed	high_rainfall	Prime_lamb	2.25	0	0	1	0	0	0	0	0	1	0	0	0	0	1	1	0	0					0		sun burn
4	Pregnancy	first visit	≥ 4 months	158	composite	meat_breed	high_rainfall	Prime_lamb	3.25	1	0	0	0	1	0	0	0	0	0	0	0	0	0	1	0	0					0
4	Pregnancy	first visit	≥ 4 months	159	composite	meat_breed	high_rainfall	Prime_lamb	2.5	0	0	0	0	1	0	0	0	0	0	0	0	0	0	0	0	0					0
4	Pregnancy	first visit	≥ 4 months	160	composite	meat_breed	high_rainfall	Prime_lamb	2.5	0	0	0	0	1	0	0	0	0	0	0	0	0	0	1	0	0					0
4	Pregnancy	first visit	≥ 4 months	161	composite	meat_breed	high_rainfall	Prime_lamb	3	1	0	0	1	1	0	0	0	0	0	0	0	0	0	1	0	0					0
4	Pregnancy	first visit	≥ 4 months	162	composite	meat_breed	high_rainfall	Prime_lamb	2.5	0	0	0	0	1	0	0	0	0	0	0	0	0	0	1	0	0					0
4	Pregnancy	first visit	≥ 4 months	163	composite	meat_breed	high_rainfall	Prime_lamb	3.5	0	0	0	0	1	0	0	0	0	0	0	0	0	0	1	0	0					0
4	Pregnancy	first visit	≥ 4 months	164	composite	meat_breed	high_rainfall	Prime_lamb	2.25	0	0	1	0	0	0	0	0	0	0	0	0	0	0	1	0	0					0
4	Pregnancy	first visit	≥ 4 months	165	composite	meat_breed	high_rainfall	Prime_lamb	3	1	0	0	1	1	0	0	0	0	0	0	0	0	0	1	0	0					0
4	Pregnancy	first visit	≥ 4 months	166	composite	meat_breed	high_rainfall	Prime_lamb	2.75	1	0	0	0	1	0	0	0	0	0	0	0	0	0	1	0	0					0
4	Pregnancy	first visit	≥ 4 months	167	composite	meat_breed	high_rainfall	Prime_lamb	2.5	0	0	0	0	1	0	0	0	0	0	0	0	0	0	1	0	0					0
4	Pregnancy	first visit	≥ 4 months	168	composite	meat_breed	high_rainfall	Prime_lamb	3	1	0	0	1	1	0	0	0	0	0	0	0	0	0	1	0	0					0
4	Pregnancy	first visit	≥ 4 months	169	composite	meat_breed	high_rainfall	Prime_lamb	3.25	1	0	0	0	1	0	0	0	0	0	0	0	0	0	1	0	0					0
4	Pregnancy	first visit	≥ 4 months	170	composite	meat_breed	high_rainfall	Prime_lamb	3	1	0	0	1	1	0	0	0	0	0	0	0	0	0	1	0	0					0
4	Pregnancy	first visit	≥ 4 months	171	composite	meat_breed	high_rainfall	Prime_lamb	2.5	0	0	0	0	1	0	0	0	0	0	0	0	0	0	1	0	0					0
4	Pregnancy	first visit	≥ 4 months	172	composite	meat_breed	high_rainfall	Prime_lamb	2.5	0	0	0	0	1	0	0	0	0	0	0	0	0	0	1	0	0					0
4	Pregnancy	first visit	≥ 4 months	173	composite	meat_breed	high_rainfall	Prime_lamb	2.75	1	0	0	0	1	0	0	0	0	0	0	0	0	0	1	0	0					0
4	Pregnancy	first visit	≥ 4 months	174	composite	meat_breed	high_rainfall	Prime_lamb	3.75	0	1	0	0	0	0	0	0	0	0	0	0	0	0	1	0	0					0
4	Pregnancy	first visit	≥ 4 months	175	composite	meat_breed	high_rainfall	Prime_lamb	2.25	0	0	1	0	0	0	0	0	0	0	0	0	0	0	1	2	0					0
4	Pregnancy	first visit	≥ 4 months	176	composite	meat_breed	high_rainfall	Prime_lamb	3	1	0	0	1	1	0	0	1	0	0	0	0	0	1	1	0	0					0		abscess (minor)
4	Pregnancy	first visit	≥ 4 months	177	composite	meat_breed	high_rainfall	Prime_lamb	3.5	0	0	0	0	1	0	0	0	0	0	0	0	0	0	1	0	0					0
4	Pregnancy	first visit	≥ 4 months	178	composite	meat_breed	high_rainfall	Prime_lamb	3	1	0	0	1	1	0	0	0	0	0	0	0	0	0	1	0	0					0
4	Pregnancy	first visit	≥ 4 months	179	composite	meat_breed	high_rainfall	Prime_lamb	3.75	0	1	0	0	0	0	0	0	0	0	0	0	0	0	1	0	0					0
4	Pregnancy	first visit	≥ 4 months	180	composite	meat_breed	high_rainfall	Prime_lamb	2.5	0	0	0	0	1	0	0	0	0	0	0	0	0	0	1	0	0					0
4	Pregnancy	first visit	≥ 4 months	181	composite	meat_breed	high_rainfall	Prime_lamb	3.5	0	0	0	0	1	0	0	0	0	0	0	0	0	0	1	0	0					0
4	Pregnancy	first visit	≥ 4 months	182	composite	meat_breed	high_rainfall	Prime_lamb	3.25	1	0	0	0	1	0	0	0	0	0	0	0	0	0	1	0	0					0
4	Pregnancy	first visit	≥ 4 months	183	composite	meat_breed	high_rainfall	Prime_lamb	3.25	1	0	0	0	1	0	0	0	0	0	0	0	0	0	1	0	0					0
4	Pregnancy	first visit	≥ 4 months	184	composite	meat_breed	high_rainfall	Prime_lamb	3.5	0	0	0	0	1	0	0	0	0	0	0	0	0	0	1	0	0					0
4	Pregnancy	first visit	≥ 4 months	185	composite	meat_breed	high_rainfall	Prime_lamb	2.5	0	0	0	0	1	0	0	0	0	0	0	0	0	0	1	0	0					0
4	Pregnancy	first visit	≥ 4 months	186	composite	meat_breed	high_rainfall	Prime_lamb	2	0	0	1	0	0	0	0	0	0	0	0	0	0	0	1	0	0					0
4	Pregnancy	first visit	≥ 4 months	187	composite	meat_breed	high_rainfall	Prime_lamb	3	1	0	0	1	1	0	0	0	0	0	0	0	0	0	1	0	0					0
17	Pregnancy	second visit	≥ 4 months	188	composite	meat_breed	wheat_sheep	Prime_lamb	2.25	0	0	1	0	0	2	1	0	0	0	1	0	0	1	0	1	0	1	ewes were left in the same group			0		Low condition, active dermatophilosis, cut (minor)
4	Pregnancy	first visit	≥ 4 months	189	composite	meat_breed	high_rainfall	Prime_lamb	3	1	0	0	1	1	0	0	0	0	0	0	0	0	0	1	0	0					0
4	Pregnancy	first visit	≥ 4 months	190	composite	meat_breed	high_rainfall	Prime_lamb	2	0	0	1	0	0	0	0	0	0	0	0	0	0	0	1	0	0					0
4	Pregnancy	first visit	≥ 4 months	191	composite	meat_breed	high_rainfall	Prime_lamb	3	1	0	0	1	1	0	0	0	0	0	0	0	0	0	1	0	0					0
4	Pregnancy	first visit	≥ 4 months	192	composite	meat_breed	high_rainfall	Prime_lamb	3.25	1	0	0	0	1	0	0	0	0	0	0	0	0	0	1	0	0					0
4	Pregnancy	first visit	≥ 4 months	193	composite	meat_breed	high_rainfall	Prime_lamb	2	0	0	1	0	0	0	0	0	0	0	0	0	0	0	1	1	0					0
4	Pregnancy	first visit	≥ 4 months	194	composite	meat_breed	high_rainfall	Prime_lamb	2.5	0	0	0	0	1	0	0	0	0	0	0	0	0	0	1	0	0					0
4	Pregnancy	first visit	≥ 4 months	195	composite	meat_breed	high_rainfall	Prime_lamb	3.25	1	0	0	0	1	0	0	0	0	0	0	0	0	0	1	1	0					0
4	Pregnancy	first visit	≥ 4 months	196	composite	meat_breed	high_rainfall	Prime_lamb	2.25	0	0	1	0	0	0	0	0	0	0	0	0	0	0	1	0	0					0
4	Pregnancy	first visit	≥ 4 months	197	composite	meat_breed	high_rainfall	Prime_lamb	2.5	0	0	0	0	1	0	0	0	0	0	0	0	0	0	1	0	0					0
4	Pregnancy	first visit	≥ 4 months	198	composite	meat_breed	high_rainfall	Prime_lamb	3	1	0	0	1	1	0	0	0	0	0	0	0	0	0	1	0	0					0
4	Pregnancy	first visit	≥ 4 months	199	composite	meat_breed	high_rainfall	Prime_lamb	2.75	1	0	0	0	1	0	0	0	0	0	0	0	0	0	1	0	0					0
4	Pregnancy	first visit	≥ 4 months	200	composite	meat_breed	high_rainfall	Prime_lamb	3.75	0	1	0	0	0	0	0	0	0	0	0	0	0	0	1	0	0					0
5	Weaning	second visit	≥ 4 months	100	Merino	wool_breed	high_rainfall	Wool	3	1	0	0	1	1	1	1	0	1	0	0	0	0	1	1	0	0					0		Fleece rot (minor). Sun burn
5	Weaning	second visit	≥ 4 months	2	Merino	wool_breed	high_rainfall	Wool	2.5	0	0	0	0	1	0	0	0	1	0	0	0	0	1	1	0	0					0		sun burn
5	Weaning	second visit	≥ 4 months	3	Merino	wool_breed	high_rainfall	Wool	2.75	1	0	0	0	1	0	0	0	1	0	0	0	0	1	1	0	0					0		sun burn
5	Weaning	second visit	≥ 4 months	4	Merino	wool_breed	high_rainfall	Wool	2.75	1	0	0	0	1	0	0	0	0	0	0	0	0	0	1	0	0					0
5	Weaning	second visit	≥ 4 months	5	Merino	wool_breed	high_rainfall	Wool	3	1	0	0	1	1	0	0	0	1	0	0	0	0	1	1	0	0					0		sun burn
5	Weaning	second visit	≥ 4 months	6	Merino	wool_breed	high_rainfall	Wool	3	1	0	0	1	1	0	0	0	1	0	0	0	0	1	1	0	0					0		sun burn
5	Weaning	second visit	≥ 4 months	8	Merino	wool_breed	high_rainfall	Wool	2.5	0	0	0	0	1	0	0	0	0	0	0	0	0	0	1	0	0					0
5	Weaning	second visit	≥ 4 months	9	Merino	wool_breed	high_rainfall	Wool	3	1	0	0	1	1	0	0	0	1	0	0	0	0	1	0	0	0					0		sun burn
5	Weaning	second visit	≥ 4 months	10	Merino	wool_breed	high_rainfall	Wool	3.25	1	0	0	0	1	0	0	0	0	0	0	0	0	0	1	0	0					0
5	Weaning	second visit	≥ 4 months	11	Merino	wool_breed	high_rainfall	Wool	2.75	1	0	0	0	1	0	0	0	1	0	0	0	0	1	1	0	0					0		sun burn
5	Weaning	second visit	≥ 4 months	12	Merino	wool_breed	high_rainfall	Wool	2.5	0	0	0	0	1	0	0	0	0	0	0	0	0	0	1	0	0					0
5	Weaning	second visit	≥ 4 months	14	Merino	wool_breed	high_rainfall	Wool	3	1	0	0	1	1	0	0	0	1	0	0	0	0	1	1	0	0					0		sun burn
5	Weaning	second visit	≥ 4 months	15	Merino	wool_breed	high_rainfall	Wool	3	1	0	0	1	1	0	0	0	0	0	0	0	0	0	1	1	0					0
6	Weaning	second visit	≤ 2 weeks	84	Merino	wool_breed	high_rainfall	Wool	3	1	0	0	1	1	2	1	0	0	0	0	0	0	0	1	0	0					0		Fleece rot (minor), minor cuts
5	Weaning	second visit	≥ 4 months	17	Merino	wool_breed	high_rainfall	Wool	2.5	0	0	0	0	1	0	0	0	1	0	0	0	0	1	1	0	0					0		1 major cut (photo)
5	Weaning	second visit	≥ 4 months	18	Merino	wool_breed	high_rainfall	Wool	2.75	1	0	0	0	1	0	0	0	0	0	0	0	0	0	0	0	0					0
5	Weaning	second visit	≥ 4 months	19	Merino	wool_breed	high_rainfall	Wool	2.5	0	0	0	0	1	0	0	0	0	0	0	0	0	0	1	0	0					0
5	Weaning	second visit	≥ 4 months	20	Merino	wool_breed	high_rainfall	Wool	2.5	0	0	0	0	1	0	0	0	1	0	0	0	0	1	1	0	0					0		sun burn
5	Weaning	second visit	≥ 4 months	21	Merino	wool_breed	high_rainfall	Wool	3	1	0	0	1	1	0	0	0	0	0	0	0	0	0	1	0	0					0
5	Weaning	second visit	≥ 4 months	22	Merino	wool_breed	high_rainfall	Wool	3.25	1	0	0	0	1	0	0	0	1	0	0	0	0	1	1	0	0					0		minor ear tag injury
7	Pregnancy	second visit	≥ 4 months	103	composite	meat_breed	wheat_sheep	Prime_lamb	3.25	1	0	0	0	1	1	1	0	0	0	0	0	0	0	1	0	0					0		signs of lice
5	Weaning	second visit	≥ 4 months	24	Merino	wool_breed	high_rainfall	Wool	3	1	0	0	1	1	0	0	0	1	0	0	0	0	1	0	0	0					0		sun burn
5	Weaning	second visit	≥ 4 months	25	Merino	wool_breed	high_rainfall	Wool	2.5	0	0	0	0	1	0	0	0	1	0	0	0	0	1	1	0	0					0		major Ear tag injury, bleeding.
5	Weaning	second visit	≥ 4 months	26	Merino	wool_breed	high_rainfall	Wool	3	1	0	0	1	1	0	0	0	0	0	0	0	0	0	1	0	0					0		Laying down in race didn't want to get up.
5	Weaning	second visit	≥ 4 months	27	Merino	wool_breed	high_rainfall	Wool	3.25	1	0	0	0	1	0	0	0	1	0	0	0	0	1	1	0	0					0		sun burn
5	Weaning	second visit	≥ 4 months	28	Merino	wool_breed	high_rainfall	Wool	3.5	0	0	0	0	1	0	0	0	0	0	0	0	0	0	0	0	0					0
5	Weaning	second visit	≥ 4 months	29	Merino	wool_breed	high_rainfall	Wool	2	0	0	1	0	0	0	0	0	1	0	0	0	0	1	1	0	0					0		sun burn
5	Weaning	second visit	≥ 4 months	30	Merino	wool_breed	high_rainfall	Wool	3.25	1	0	0	0	1	0	0	0	1	0	0	0	0	1	0	0	0					0		sun burn
7	Pregnancy	second visit	≥ 4 months	104	composite	meat_breed	wheat_sheep	Prime_lamb	3	1	0	0	1	1	1	1	0	0	0	0	0	0	0	1	0	0					0		Fleece rot (minor)
5	Weaning	second visit	≥ 4 months	32	Merino	wool_breed	high_rainfall	Wool	2.5	0	0	0	0	1	0	0	0	1	0	0	0	0	1	1	0	0					0		sun burn
5	Weaning	second visit	≥ 4 months	34	Merino	wool_breed	high_rainfall	Wool	2.5	0	0	0	0	1	0	0	0	1	0	0	0	0	1	1	0	0					0		sun burn
5	Weaning	second visit	≥ 4 months	36	Merino	wool_breed	high_rainfall	Wool	3.25	1	0	0	0	1	0	0	0	0	0	0	0	0	0	1	0	0					0
5	Weaning	second visit	≥ 4 months	39	Merino	wool_breed	high_rainfall	Wool	3	1	0	0	1	1	0	0	0	0	0	0	0	0	0	0	0	0					0
5	Weaning	second visit	≥ 4 months	40	Merino	wool_breed	high_rainfall	Wool	3	1	0	0	1	1	0	0	0	0	0	0	0	0	0	1	0	0					0
5	Weaning	second visit	≥ 4 months	41	Merino	wool_breed	high_rainfall	Wool	3.25	1	0	0	0	1	0	0	0	0	0	0	0	0	0	1	0	0					0
5	Weaning	second visit	≥ 4 months	43	Merino	wool_breed	high_rainfall	Wool	3.5	0	0	0	0	1	0	0	0	1	0	0	0	0	1	1	0	0					0		sun burn
5	Weaning	second visit	≥ 4 months	44	Merino	wool_breed	high_rainfall	Wool	2.5	0	0	0	0	1	0	0	0	1	0	0	0	0	1	1	0	0					0		sun burn
5	Weaning	second visit	≥ 4 months	45	Merino	wool_breed	high_rainfall	Wool	3	1	0	0	1	1	0	0	0	1	0	0	0	0	1	1	0	0					0		sun burn
5	Weaning	second visit	≥ 4 months	46	Merino	wool_breed	high_rainfall	Wool	2.5	0	0	0	0	1	0	0	0	0	0	0	0	0	0	1	0	0					0
5	Weaning	second visit	≥ 4 months	47	Merino	wool_breed	high_rainfall	Wool	3	1	0	0	1	1	0	0	0	1	0	0	0	0	1	0	0	0					0		sun burn
7	Pregnancy	second visit	≥ 4 months	106	composite	meat_breed	wheat_sheep	Prime_lamb	3.25	1	0	0	0	1	1	1	0	0	0	0	0	0	0	1	0	0					0		Fleece rot (minor)
7	Pregnancy	second visit	≥ 4 months	107	composite	meat_breed	wheat_sheep	Prime_lamb	3	1	0	0	1	1	1	1	0	0	0	0	0	0	0	1	0	0					0		Fleece rot (minor). Lay down in the race.
5	Weaning	second visit	≥ 4 months	50	Merino	wool_breed	high_rainfall	Wool	2.5	0	0	0	0	1	0	0	0	0	0	0	0	0	0	1	0	0					0
5	Weaning	second visit	≥ 4 months	51	Merino	wool_breed	high_rainfall	Wool	2	0	0	1	0	0	0	0	0	0	0	0	0	0	0	0	0	0					0
5	Weaning	second visit	≥ 4 months	52	Merino	wool_breed	high_rainfall	Wool	3	1	0	0	1	1	0	0	1	0	0	0	0	0	1	1	0	0					0		abscess neck (medium)
7	Pregnancy	second visit	≥ 4 months	109	composite	meat_breed	wheat_sheep	Prime_lamb	3	1	0	0	1	1	1	1	0	1	0	0	0	0	1	1	0	0					0		Fleece rot (moderate). Sun bur, missing tip due to ear tag. nasal discharge.
5	Weaning	second visit	≥ 4 months	54	Merino	wool_breed	high_rainfall	Wool	2.5	0	0	0	0	1	0	0	1	0	0	0	0	0	1	1	0	0					0		abscess face (minor)
5	Weaning	second visit	≥ 4 months	55	Merino	wool_breed	high_rainfall	Wool	2.75	1	0	0	0	1	0	0	0	1	0	0	0	0	1	1	0	0					0		sun burn
5	Weaning	second visit	≥ 4 months	56	Merino	wool_breed	high_rainfall	Wool	3.25	1	0	0	0	1	0	0	0	0	0	0	0	0	0	0	0	0					0
7	Pregnancy	second visit	≥ 4 months	111	composite	meat_breed	wheat_sheep	Prime_lamb	2.75	1	0	0	0	1	1	1	0	0	0	0	0	0	0	1	1	0					0		Fleece rot (minor)
7	Pregnancy	second visit	≥ 4 months	113	composite	meat_breed	wheat_sheep	Prime_lamb	3.5	0	0	0	0	1	0	0	1	1	0	0	0	0	1	1	2	0					0		Fleece rot (moderate) , nasal discharge
5	Weaning	second visit	≥ 4 months	59	Merino	wool_breed	high_rainfall	Wool	3	1	0	0	1	1	0	0	0	0	0	0	0	0	0	1	0	0					0
5	Weaning	second visit	≥ 4 months	60	Merino	wool_breed	high_rainfall	Wool	3	1	0	0	1	1	0	0	0	1	0	0	0	0	1	1	0	0					0		sun burn
5	Weaning	second visit	≥ 4 months	61	Merino	wool_breed	high_rainfall	Wool	2	0	0	1	0	0	0	0	0	1	0	0	0	0	1	1	0	0					0		sun burn
7	Pregnancy	second visit	≥ 4 months	121	composite	meat_breed	wheat_sheep	Prime_lamb	3.5	0	0	0	0	1	1	1	0	0	0	0	0	0	0	1	0	0					0		Fleece rot (moderate).
5	Weaning	second visit	≥ 4 months	63	Merino	wool_breed	high_rainfall	Wool	3	1	0	0	1	1	0	0	0	1	0	0	0	0	1	1	0	0					0		sun burn
5	Weaning	second visit	≥ 4 months	64	Merino	wool_breed	high_rainfall	Wool	2.5	0	0	0	0	1	0	0	0	0	0	0	0	0	0	0	0	0					0
5	Weaning	second visit	≥ 4 months	65	Merino	wool_breed	high_rainfall	Wool	3.5	0	0	0	0	1	0	0	0	0	0	0	0	0	0	1	0	0					0
5	Weaning	second visit	≥ 4 months	66	Merino	wool_breed	high_rainfall	Wool	2.75	1	0	0	0	1	0	0	0	0	0	0	0	0	0	1	0	0					0
5	Weaning	second visit	≥ 4 months	67	Merino	wool_breed	high_rainfall	Wool	1.75	0	0	1	0	0	0	0	0	1	0	0	0	0	1	1	0	0					0		sun burn
5	Weaning	second visit	≥ 4 months	68	Merino	wool_breed	high_rainfall	Wool	3.25	1	0	0	0	1	0	0	0	1	0	0	0	0	1	1	0	0					0		sun burn
5	Weaning	second visit	≥ 4 months	69	Merino	wool_breed	high_rainfall	Wool	3	1	0	0	1	1	0	0	0	1	0	0	0	0	1	1	0	0					0		sun burn
5	Weaning	second visit	≥ 4 months	70	Merino	wool_breed	high_rainfall	Wool	2.5	0	0	0	0	1	0	0	1	1	0	0	0	0	1	1	0	0					0		abscess face (minor), sun burn
5	Weaning	second visit	≥ 4 months	71	Merino	wool_breed	high_rainfall	Wool	3.5	0	0	0	0	1	0	0	0	1	0	0	0	0	1	1	0	0					0		sun burn
7	Pregnancy	second visit	≥ 4 months	122	composite	meat_breed	wheat_sheep	Prime_lamb	3.25	1	0	0	0	1	1	1	0	0	0	0	0	0	0	1	2	0					0		Fleece rot (minor)
7	Pregnancy	second visit	≥ 4 months	127	composite	meat_breed	wheat_sheep	Prime_lamb	2.75	1	0	0	0	1	1	1	0	1	0	0	0	0	1	1	0	0					0		Fleece rot (minor), sun burn
5	Weaning	second visit	≥ 4 months	74	Merino	wool_breed	high_rainfall	Wool	3	1	0	0	1	1	0	0	0	0	0	0	0	0	0	1	0	0					0
5	Weaning	second visit	≥ 4 months	75	Merino	wool_breed	high_rainfall	Wool	3.25	1	0	0	0	1	0	0	0	1	0	0	0	0	1	1	0	0					0		sun burn
5	Weaning	second visit	≥ 4 months	76	Merino	wool_breed	high_rainfall	Wool	2.5	0	0	0	0	1	0	0	0	1	0	0	0	0	1	0	0	0					0		sun burn
7	Pregnancy	second visit	≥ 4 months	130	composite	meat_breed	wheat_sheep	Prime_lamb	3	1	0	0	1	1	1	1	0	0	0	0	0	0	0	1	1	0					0		Fleece rot (minor)
5	Weaning	second visit	≥ 4 months	78	Merino	wool_breed	high_rainfall	Wool	3	1	0	0	1	1	0	0	0	0	0	0	0	0	0	0	0	0					0
5	Weaning	second visit	≥ 4 months	79	Merino	wool_breed	high_rainfall	Wool	3.5	0	0	0	0	1	0	0	0	0	0	0	0	0	0	1	0	0					0
5	Weaning	second visit	≥ 4 months	80	Merino	wool_breed	high_rainfall	Wool	2.75	1	0	0	0	1	0	0	0	0	0	0	0	0	0	1	0	0					0
5	Weaning	second visit	≥ 4 months	81	Merino	wool_breed	high_rainfall	Wool	2	0	0	1	0	0	0	0	0	0	0	0	0	0	0	1	0	0					0		Laying down in the race.
7	Pregnancy	second visit	≥ 4 months	132	composite	meat_breed	wheat_sheep	Prime_lamb	2.75	1	0	0	0	1	1	1	0	0	0	0	0	0	0	1	1	0					0		Fleece rot (minor)
5	Weaning	second visit	≥ 4 months	83	Merino	wool_breed	high_rainfall	Wool	3.25	1	0	0	0	1	0	0	0	1	0	0	0	0	1	1	0	0					0		sun burn
7	Pregnancy	second visit	≥ 4 months	141	composite	meat_breed	wheat_sheep	Prime_lamb	3.75	0	1	0	0	0	1	1	0	0	0	0	0	0	0	1	0	0					0		Fleece rot (moderate)
5	Weaning	second visit	≥ 4 months	85	Merino	wool_breed	high_rainfall	Wool	3	1	0	0	1	1	0	0	0	0	0	0	0	0	0	1	0	0					0
5	Weaning	second visit	≥ 4 months	87	Merino	wool_breed	high_rainfall	Wool	3	1	0	0	1	1	0	0	0	0	0	0	0	0	0	1	0	0					0
5	Weaning	second visit	≥ 4 months	88	Merino	wool_breed	high_rainfall	Wool	3	1	0	0	1	1	0	0	1	0	0	0	0	0	1	1	0	0					0		abscess (medium)
5	Weaning	second visit	≥ 4 months	89	Merino	wool_breed	high_rainfall	Wool	3.25	1	0	0	0	1	0	0	0	1	0	0	0	0	1	1	0	0					0		sun burn
5	Weaning	second visit	≥ 4 months	90	Merino	wool_breed	high_rainfall	Wool	2.75	1	0	0	0	1	0	0	0	0	0	0	0	0	0	1	0	0					0
5	Weaning	second visit	≥ 4 months	91	Merino	wool_breed	high_rainfall	Wool	3	1	0	0	1	1	0	0	0	1	0	0	0	0	1	0	0	0					0		sun burn
5	Weaning	second visit	≥ 4 months	92	Merino	wool_breed	high_rainfall	Wool	3	1	0	0	1	1	0	0	0	1	0	0	0	0	1	1	0	0					0		sun burn
5	Weaning	second visit	≥ 4 months	93	Merino	wool_breed	high_rainfall	Wool	3.25	1	0	0	0	1	0	0	0	0	0	0	0	0	0	1	0	0					0
5	Weaning	second visit	≥ 4 months	94	Merino	wool_breed	high_rainfall	Wool	3.25	1	0	0	0	1	0	0	0	0	0	0	0	0	0	1	0	0					0		abscess (medium)
7	Pregnancy	second visit	≥ 4 months	158	composite	meat_breed	wheat_sheep	Prime_lamb	3.25	1	0	0	0	1	1	1	0	0	0	0	0	0	0	1	0	0					0		signs of lice
5	Weaning	second visit	≥ 4 months	96	Merino	wool_breed	high_rainfall	Wool	2.5	0	0	0	0	1	0	0	0	0	0	0	0	0	0	1	0	0					0
5	Weaning	second visit	≥ 4 months	97	Merino	wool_breed	high_rainfall	Wool	3	1	0	0	1	1	0	0	0	0	0	0	0	0	0	1	0	0					0
7	Pregnancy	second visit	≥ 4 months	170	composite	meat_breed	wheat_sheep	Prime_lamb	3	1	0	0	1	1	1	1	0	0	0	0	0	0	0	1	0	0					0		signs of lice
5	Weaning	second visit	≥ 4 months	99	Merino	wool_breed	high_rainfall	Wool	3	1	0	0	1	1	0	0	0	0	0	0	0	0	0	1	0	0					0
8	Weaning	second visit	≥ 4 months	1	composite	meat_breed	high_rainfall	Prime_lamb	2.5	0	0	0	0	1	1	1	0	1	0	0	0	0	1	0	0	0					0		Fleece rot (minor), sun burn
5	Pregnancy	first visit	0.5-4 months	101	Merino	wool_breed	high_rainfall	Wool	2.5	0	0	0	0	1	0	0	0	0	0	0	0	0	0	0	0	0					0
5	Pregnancy	first visit	0.5-4 months	102	Merino	wool_breed	high_rainfall	Wool	2	0	0	1	0	0	0	0	0	0	0	0	1	1	1	1	0	0					0		minor injuries (cuts from shearing)
5	Pregnancy	first visit	0.5-4 months	103	Merino	wool_breed	high_rainfall	Wool	3	1	0	0	1	1	0	0	0	0	0	0	1	0	1	1	0	0					0		minor injuries (cuts from shearing)
5	Pregnancy	first visit	0.5-4 months	104	Merino	wool_breed	high_rainfall	Wool	2.25	0	0	1	0	0	0	0	0	0	0	0	0	1	1	1	0	0					0		minor injuries (cuts from shearing)
5	Pregnancy	first visit	0.5-4 months	105	Merino	wool_breed	high_rainfall	Wool	2	0	0	1	0	0	0	0	0	0	0	0	0	0	0	0	0	0					0
5	Pregnancy	first visit	0.5-4 months	106	Merino	wool_breed	high_rainfall	Wool	2	0	0	1	0	0	0	0	0	0	0	1	0	0	1	1	0	0					0		minor injuries (cuts from shearing)
5	Pregnancy	first visit	0.5-4 months	107	Merino	wool_breed	high_rainfall	Wool	2.75	1	0	0	0	1	0	0	0	0	0	0	0	0	0	1	0	0					0
5	Pregnancy	first visit	0.5-4 months	108	Merino	wool_breed	high_rainfall	Wool	2.75	1	0	0	0	1	1	1	0	0	0	1	0	0	1	1	0	0					0		old sings of dermatophilosis
5	Pregnancy	first visit	0.5-4 months	109	Merino	wool_breed	high_rainfall	Wool	3	1	0	0	1	1	0	0	0	0	0	0	0	0	0	1	0	0					0
5	Pregnancy	first visit	0.5-4 months	110	Merino	wool_breed	high_rainfall	Wool	2.75	1	0	0	0	1	0	0	0	0	0	0	0	0	0	1	0	0					0
5	Pregnancy	first visit	0.5-4 months	111	Merino	wool_breed	high_rainfall	Wool	3.25	1	0	0	0	1	0	0	0	0	0	0	0	0	0	1	0	0					0
5	Pregnancy	first visit	0.5-4 months	112	Merino	wool_breed	high_rainfall	Wool	2.25	0	0	1	0	0	0	0	0	0	0	0	0	0	0	1	0	0					0
5	Pregnancy	first visit	0.5-4 months	115	Merino	wool_breed	high_rainfall	Wool	2.75	1	0	0	0	1	0	0	0	0	0	0	0	0	0	0	0	0					0
5	Pregnancy	first visit	0.5-4 months	116	Merino	wool_breed	high_rainfall	Wool	3	1	0	0	1	1	0	0	0	0	0	0	0	0	0	1	0	0					0
5	Pregnancy	first visit	0.5-4 months	117	Merino	wool_breed	high_rainfall	Wool	2.25	0	0	1	0	0	0	0	0	0	0	0	1	0	1	0	0	0					0		minor cut (photo)
5	Pregnancy	first visit	0.5-4 months	118	Merino	wool_breed	high_rainfall	Wool	3.25	1	0	0	0	1	0	0	0	0	0	0	0	0	0	1	0	0					0
5	Pregnancy	first visit	0.5-4 months	119	Merino	wool_breed	high_rainfall	Wool	2.25	0	0	1	0	0	0	0	0	1	0	0	1	0	1	0	0	0					0		minor cuts
5	Pregnancy	first visit	0.5-4 months	120	Merino	wool_breed	high_rainfall	Wool	2.5	0	0	0	0	1	0	0	0	0	0	1	0	0	1	1	0	0					0		minor cut
5	Pregnancy	first visit	0.5-4 months	121	Merino	wool_breed	high_rainfall	Wool	3.25	1	0	0	0	1	0	0	0	0	0	0	0	0	0	1	0	0					0
5	Pregnancy	first visit	0.5-4 months	122	Merino	wool_breed	high_rainfall	Wool	3.25	1	0	0	0	1	0	0	0	0	0	0	0	0	0	1	0	0					0
5	Pregnancy	first visit	0.5-4 months	123	Merino	wool_breed	high_rainfall	Wool	2.75	1	0	0	0	1	0	0	0	0	0	0	0	0	0	1	0	0					0
5	Pregnancy	first visit	0.5-4 months	124	Merino	wool_breed	high_rainfall	Wool	2.5	0	0	0	0	1	0	0	0	0	0	0	0	0	0	1	0	0					0
5	Pregnancy	first visit	0.5-4 months	125	Merino	wool_breed	high_rainfall	Wool	3	1	0	0	1	1	0	0	0	0	0	0	0	0	0	1	0	0					0
5	Pregnancy	first visit	0.5-4 months	126	Merino	wool_breed	high_rainfall	Wool	2.75	1	0	0	0	1	0	0	0	0	0	0	0	0	0	1	0	0					0
5	Pregnancy	first visit	0.5-4 months	127	Merino	wool_breed	high_rainfall	Wool	2.25	0	0	1	0	0	0	0	0	0	0	0	0	0	0	1	0	0					0
5	Pregnancy	first visit	0.5-4 months	129	Merino	wool_breed	high_rainfall	Wool	3.25	1	0	0	0	1	0	0	0	0	0	0	0	0	0	1	0	0					0
5	Pregnancy	first visit	0.5-4 months	130	Merino	wool_breed	high_rainfall	Wool	2.75	1	0	0	0	1	0	0	0	0	0	0	0	0	0	1	0	0					0
5	Pregnancy	first visit	0.5-4 months	131	Merino	wool_breed	high_rainfall	Wool	2.5	0	0	0	0	1	0	0	0	0	0	0	0	0	0	1	0	0					0
5	Pregnancy	first visit	0.5-4 months	132	Merino	wool_breed	high_rainfall	Wool	2.75	1	0	0	0	1	0	0	0	0	0	0	0	0	0	1	0	0					0
5	Pregnancy	first visit	0.5-4 months	133	Merino	wool_breed	high_rainfall	Wool	3	1	0	0	1	1	0	0	0	0	0	0	1	0	1	1	0	0					0		moderate/major abscess (photo)
5	Pregnancy	first visit	0.5-4 months	134	Merino	wool_breed	high_rainfall	Wool	3.25	1	0	0	0	1	0	0	0	0	0	0	0	0	0	1	0	0					0
5	Pregnancy	first visit	0.5-4 months	135	Merino	wool_breed	high_rainfall	Wool	2.25	0	0	1	0	0	0	0	0	0	0	0	0	0	0	1	0	0					0
5	Pregnancy	first visit	0.5-4 months	136	Merino	wool_breed	high_rainfall	Wool	3.5	0	0	0	0	1	0	0	0	0	0	0	0	0	0	1	0	0					0
5	Pregnancy	first visit	0.5-4 months	137	Merino	wool_breed	high_rainfall	Wool	3	1	0	0	1	1	0	0	0	0	0	0	0	0	0	1	0	0					0
5	Pregnancy	first visit	0.5-4 months	138	Merino	wool_breed	high_rainfall	Wool	3	1	0	0	1	1	0	0	0	0	0	0	0	0	0	1	0	0					0
5	Pregnancy	first visit	0.5-4 months	139	Merino	wool_breed	high_rainfall	Wool	2.5	0	0	0	0	1	0	0	0	0	0	0	0	0	0	1	0	0					0
5	Pregnancy	first visit	0.5-4 months	140	Merino	wool_breed	high_rainfall	Wool	2.5	0	0	0	0	1	0	0	0	0	0	0	0	0	0	1	0	0					0
5	Pregnancy	first visit	0.5-4 months	141	Merino	wool_breed	high_rainfall	Wool	2.5	0	0	0	0	1	0	0	0	0	0	0	0	0	0	1	0	0					0
5	Pregnancy	first visit	0.5-4 months	142	Merino	wool_breed	high_rainfall	Wool	3.5	0	0	0	0	1	0	0	0	0	0	0	0	0	0	0	0	0					0
5	Pregnancy	first visit	0.5-4 months	143	Merino	wool_breed	high_rainfall	Wool	2.75	1	0	0	0	1	0	0	0	0	0	0	0	0	0	0	0	0					0
5	Pregnancy	first visit	0.5-4 months	144	Merino	wool_breed	high_rainfall	Wool	2.5	0	0	0	0	1	0	0	0	0	0	0	0	0	0	0	0	0					0
5	Pregnancy	first visit	0.5-4 months	145	Merino	wool_breed	high_rainfall	Wool	2.25	0	0	1	0	0	0	0	0	0	0	0	0	0	0	1	0	0					0
5	Pregnancy	first visit	0.5-4 months	146	Merino	wool_breed	high_rainfall	Wool	3.5	0	0	0	0	1	0	0	0	0	0	0	0	0	0	1	0	0					0
5	Pregnancy	first visit	0.5-4 months	147	Merino	wool_breed	high_rainfall	Wool	3.75	0	1	0	0	0	0	0	0	0	0	0	0	0	0	1	0	0					0
5	Pregnancy	first visit	0.5-4 months	148	Merino	wool_breed	high_rainfall	Wool	3.25	1	0	0	0	1	0	0	0	0	0	0	0	0	0	1	0	0					0
5	Pregnancy	first visit	0.5-4 months	149	Merino	wool_breed	high_rainfall	Wool	3	1	0	0	1	1	0	0	0	0	0	0	0	0	0	0	0	0					0
5	Pregnancy	first visit	0.5-4 months	150	Merino	wool_breed	high_rainfall	Wool	2.75	1	0	0	0	1	0	0	0	0	0	0	0	0	0	1	0	0					0
5	Pregnancy	first visit	0.5-4 months	151	Merino	wool_breed	high_rainfall	Wool	2	0	0	1	0	0	0	0	0	0	0	0	0	0	0	0	0	0					0
5	Pregnancy	first visit	0.5-4 months	152	Merino	wool_breed	high_rainfall	Wool	2.5	0	0	0	0	1	0	0	0	0	0	0	0	0	0	0	0	0					0
5	Pregnancy	first visit	0.5-4 months	153	Merino	wool_breed	high_rainfall	Wool	2.25	0	0	1	0	0	0	0	0	0	0	0	0	0	0	0	0	0					0
5	Pregnancy	first visit	0.5-4 months	154	Merino	wool_breed	high_rainfall	Wool	2.5	0	0	0	0	1	0	0	0	0	0	0	0	0	0	1	0	0					0
5	Pregnancy	first visit	0.5-4 months	155	Merino	wool_breed	high_rainfall	Wool	2.5	0	0	0	0	1	0	0	0	0	0	0	0	0	0	1	0	0					0
5	Pregnancy	first visit	0.5-4 months	156	Merino	wool_breed	high_rainfall	Wool	3.5	0	0	0	0	1	0	0	0	0	0	0	0	0	0	1	0	0					0
5	Pregnancy	first visit	0.5-4 months	157	Merino	wool_breed	high_rainfall	Wool	3	1	0	0	1	1	0	0	0	0	0	0	0	0	0	0	0	0					0
5	Pregnancy	first visit	0.5-4 months	158	Merino	wool_breed	high_rainfall	Wool	2.25	0	0	1	0	0	0	0	0	0	0	0	0	0	0	1	2	0					0
5	Pregnancy	first visit	0.5-4 months	159	Merino	wool_breed	high_rainfall	Wool	2.75	1	0	0	0	1	0	0	0	0	0	0	0	0	0	1	0	0					0
5	Pregnancy	first visit	0.5-4 months	160	Merino	wool_breed	high_rainfall	Wool	3.5	0	0	0	0	1	0	0	0	0	0	0	0	0	0	1	0	0					0
5	Pregnancy	first visit	0.5-4 months	161	Merino	wool_breed	high_rainfall	Wool	2.5	0	0	0	0	1	0	0	0	0	0	0	0	0	0	1	0	0					0
5	Pregnancy	first visit	0.5-4 months	162	Merino	wool_breed	high_rainfall	Wool	3.25	1	0	0	0	1	0	0	0	0	0	0	0	0	0	1	0	0					0
5	Pregnancy	first visit	0.5-4 months	163	Merino	wool_breed	high_rainfall	Wool	3.25	1	0	0	0	1	0	0	0	0	0	0	0	0	0	1	0	0					0
5	Pregnancy	first visit	0.5-4 months	164	Merino	wool_breed	high_rainfall	Wool	3.25	1	0	0	0	1	0	0	0	0	0	0	0	0	0	1	0	0					0
5	Pregnancy	first visit	0.5-4 months	165	Merino	wool_breed	high_rainfall	Wool	3.25	1	0	0	0	1	0	0	0	0	0	0	0	0	0	1	0	0					0
5	Pregnancy	first visit	0.5-4 months	166	Merino	wool_breed	high_rainfall	Wool	2	0	0	1	0	0	0	0	0	0	0	0	0	0	0	1	0	0					0
5	Pregnancy	first visit	0.5-4 months	167	Merino	wool_breed	high_rainfall	Wool	3.25	1	0	0	0	1	0	0	0	0	0	0	0	0	0	1	0	0					0
5	Pregnancy	first visit	0.5-4 months	168	Merino	wool_breed	high_rainfall	Wool	3.75	0	1	0	0	0	0	0	0	0	0	0	0	0	0	1	0	0					0
5	Pregnancy	first visit	0.5-4 months	169	Merino	wool_breed	high_rainfall	Wool	3.5	0	0	0	0	1	0	0	0	0	0	0	0	0	0	1	0	0					0
5	Pregnancy	first visit	0.5-4 months	170	Merino	wool_breed	high_rainfall	Wool	2.75	1	0	0	0	1	0	0	0	0	0	0	0	0	0	1	0	0					0
5	Pregnancy	first visit	0.5-4 months	171	Merino	wool_breed	high_rainfall	Wool	3.25	1	0	0	0	1	0	0	0	0	0	1	0	0	1	1	0	0					0		minor cut
5	Pregnancy	first visit	0.5-4 months	172	Merino	wool_breed	high_rainfall	Wool	3.75	0	1	0	0	0	0	0	0	0	0	0	0	0	0	1	0	0					0
5	Pregnancy	first visit	0.5-4 months	173	Merino	wool_breed	high_rainfall	Wool	3.5	0	0	0	0	1	0	0	0	0	0	0	0	0	0	1	0	0					0
5	Pregnancy	first visit	0.5-4 months	174	Merino	wool_breed	high_rainfall	Wool	2.5	0	0	0	0	1	0	0	0	0	0	0	0	0	0	1	0	0					0
5	Pregnancy	first visit	0.5-4 months	175	Merino	wool_breed	high_rainfall	Wool	2.75	1	0	0	0	1	0	0	0	0	0	0	0	0	0	1	0	0					0
5	Pregnancy	first visit	0.5-4 months	176	Merino	wool_breed	high_rainfall	Wool	2.5	0	0	0	0	1	0	0	0	0	0	0	0	0	0	1	0	0					0
5	Pregnancy	first visit	0.5-4 months	177	Merino	wool_breed	high_rainfall	Wool	2	0	0	1	0	0	0	0	0	0	0	0	0	0	0	1	0	0					0
5	Pregnancy	first visit	0.5-4 months	178	Merino	wool_breed	high_rainfall	Wool	3.5	0	0	0	0	1	0	0	0	0	0	0	0	0	0	1	0	0					0
5	Pregnancy	first visit	0.5-4 months	179	Merino	wool_breed	high_rainfall	Wool	3.25	1	0	0	0	1	0	0	0	0	0	0	0	0	0	1	0	0					0
5	Pregnancy	first visit	0.5-4 months	180	Merino	wool_breed	high_rainfall	Wool	3.75	0	1	0	0	0	0	0	0	0	0	0	0	0	0	1	0	0					0
5	Pregnancy	first visit	0.5-4 months	181	Merino	wool_breed	high_rainfall	Wool	2.25	0	0	1	0	0	0	0	0	0	0	0	0	0	0	1	0	0					0
5	Pregnancy	first visit	0.5-4 months	182	Merino	wool_breed	high_rainfall	Wool	3	1	0	0	1	1	0	0	0	0	0	0	0	0	0	1	0	0					0
5	Pregnancy	first visit	0.5-4 months	183	Merino	wool_breed	high_rainfall	Wool	2.75	1	0	0	0	1	0	0	0	0	0	0	0	0	0	1	0	0					0
5	Pregnancy	first visit	0.5-4 months	184	Merino	wool_breed	high_rainfall	Wool	2.5	0	0	0	0	1	0	0	0	0	0	0	0	0	0	1	0	0					0
5	Pregnancy	first visit	0.5-4 months	185	Merino	wool_breed	high_rainfall	Wool	2.25	0	0	1	0	0	0	0	0	0	0	0	0	0	0	1	0	0					0
5	Pregnancy	first visit	0.5-4 months	186	Merino	wool_breed	high_rainfall	Wool	2.5	0	0	0	0	1	0	0	0	0	0	0	0	0	0	1	0	0					0
5	Pregnancy	first visit	0.5-4 months	187	Merino	wool_breed	high_rainfall	Wool	2.25	0	0	1	0	0	0	0	0	0	0	0	0	0	0	1	0	0					0
5	Pregnancy	first visit	0.5-4 months	188	Merino	wool_breed	high_rainfall	Wool	2.5	0	0	0	0	1	0	0	0	0	0	0	0	0	0	1	0	0					0
5	Pregnancy	first visit	0.5-4 months	189	Merino	wool_breed	high_rainfall	Wool	2.75	1	0	0	0	1	0	0	0	0	0	0	0	0	0	1	0	0					0
5	Pregnancy	first visit	0.5-4 months	190	Merino	wool_breed	high_rainfall	Wool	2.5	0	0	0	0	1	0	0	0	0	0	0	0	0	0	1	0	0					0
5	Pregnancy	first visit	0.5-4 months	191	Merino	wool_breed	high_rainfall	Wool	3	1	0	0	1	1	0	0	0	0	0	0	0	0	0	1	0	0					0
5	Pregnancy	first visit	0.5-4 months	192	Merino	wool_breed	high_rainfall	Wool	2.75	1	0	0	0	1	0	0	0	0	0	0	0	0	0	1	0	0					0
5	Pregnancy	first visit	0.5-4 months	193	Merino	wool_breed	high_rainfall	Wool	3.25	1	0	0	0	1	0	0	0	0	0	0	0	0	0	1	0	0					0
5	Pregnancy	first visit	0.5-4 months	194	Merino	wool_breed	high_rainfall	Wool	3.25	1	0	0	0	1	0	0	0	0	0	0	0	0	0	1	0	0					0
5	Pregnancy	first visit	0.5-4 months	195	Merino	wool_breed	high_rainfall	Wool	3.75	0	1	0	0	0	0	0	0	0	0	0	0	0	0	1	0	0					0
5	Pregnancy	first visit	0.5-4 months	196	Merino	wool_breed	high_rainfall	Wool	2.5	0	0	0	0	1	0	0	0	0	0	0	0	0	0	1	0	0					0
5	Pregnancy	first visit	0.5-4 months	197	Merino	wool_breed	high_rainfall	Wool	2.25	0	0	1	0	0	0	0	0	0	0	0	0	0	0	1	0	0					0
5	Pregnancy	first visit	0.5-4 months	198	Merino	wool_breed	high_rainfall	Wool	2.75	1	0	0	0	1	0	0	0	0	0	0	0	0	0	1	0	0					0
5	Pregnancy	first visit	0.5-4 months	199	Merino	wool_breed	high_rainfall	Wool	2.75	1	0	0	0	1	0	0	0	0	0	0	0	0	0	1	0	0					0
5	Pregnancy	first visit	0.5-4 months	200	Merino	wool_breed	high_rainfall	Wool	3.25	1	0	0	0	1	0	0	0	0	0	0	0	0	0	1	0	0					0
6	Weaning	second visit	≤ 2 weeks	7	Merino	wool_breed	high_rainfall	Wool	3.25	1	0	0	0	1	0	0	0	1	0	2	0	0	1	1	0	0					0		sun burn, minor cuts
6	Weaning	second visit	≤ 2 weeks	8	Merino	wool_breed	high_rainfall	Wool	3	1	0	0	1	1	0	0	0	0	0	0	0	0	0	1	0	0					0
6	Weaning	second visit	≤ 2 weeks	9	Merino	wool_breed	high_rainfall	Wool	3.5	0	0	0	0	1	0	0	0	0	0	0	3	0	1	1	0	0					0		all minor cuts
6	Weaning	second visit	≤ 2 weeks	10	Merino	wool_breed	high_rainfall	Wool	3.25	1	0	0	0	1	0	0	2	0	0	1	3	0	1	1	0	0					0		all minor cuts, scabs on tail
6	Weaning	second visit	≤ 2 weeks	11	Merino	wool_breed	high_rainfall	Wool	3.25	1	0	0	0	1	0	0	2	0	0	2	2	0	1	1	0	0					0		all minor cuts
6	Weaning	second visit	≤ 2 weeks	12	Merino	wool_breed	high_rainfall	Wool	3.5	0	0	0	0	1	0	0	0	0	0	2	0	0	1	1	0	0					0		all minor cuts
6	Weaning	second visit	≤ 2 weeks	13	Merino	wool_breed	high_rainfall	Wool	3	1	0	0	1	1	0	0	0	0	0	0	0	0	0	1	0	0					0
6	Weaning	second visit	≤ 2 weeks	14	Merino	wool_breed	high_rainfall	Wool	3	1	0	0	1	1	0	0	0	1	0	1	3	0	1	1	0	0					0		sun burn, minor cuts
6	Weaning	second visit	≤ 2 weeks	15	Merino	wool_breed	high_rainfall	Wool	3.5	0	0	0	0	1	0	0	3	0	0	2	0	0	1	1	0	0					0		all minor cuts, scabs on tail
6	Weaning	second visit	≤ 2 weeks	16	Merino	wool_breed	high_rainfall	Wool	3	1	0	0	1	1	0	0	0	0	0	0	0	0	0	1	0	0					0
6	Weaning	second visit	≤ 2 weeks	17	Merino	wool_breed	high_rainfall	Wool	3.5	0	0	0	0	1	0	0	0	0	0	0	0	0	0	1	0	0					0		scabs on tail
6	Weaning	second visit	≤ 2 weeks	18	Merino	wool_breed	high_rainfall	Wool	2.75	1	0	0	0	1	0	0	0	0	0	0	0	0	0	1	0	0					0
6	Weaning	second visit	≤ 2 weeks	19	Merino	wool_breed	high_rainfall	Wool	3	1	0	0	1	1	0	0	1	0	0	1	1	0	1	1	0	0					0		all minor cuts
6	Weaning	second visit	≤ 2 weeks	20	Merino	wool_breed	high_rainfall	Wool	3.25	1	0	0	0	1	0	0	0	0	0	0	0	0	0	1	0	0					0		scabs on tail
6	Weaning	second visit	≤ 2 weeks	21	Merino	wool_breed	high_rainfall	Wool	3	1	0	0	1	1	0	0	0	1	0	0	2	1	1	1	0	0					0		major cut in ear, minor cuts in rear and leg
6	Weaning	second visit	≤ 2 weeks	22	Merino	wool_breed	high_rainfall	Wool	3	1	0	0	1	1	0	0	1	0	0	0	0	0	1	1	0	0					0		all minor cuts
6	Weaning	second visit	≤ 2 weeks	23	Merino	wool_breed	high_rainfall	Wool	3.25	1	0	0	0	1	0	0	0	0	0	1	0	0	1	1	0	0					0		minor cuts
6	Weaning	second visit	≤ 2 weeks	24	Merino	wool_breed	high_rainfall	Wool	3	1	0	0	1	1	0	0	2	0	0	5	0	0	1	1	0	0					0		all minor cuts, scabs on vulva
6	Weaning	second visit	≤ 2 weeks	25	Merino	wool_breed	high_rainfall	Wool	3	1	0	0	1	1	0	0	3	0	0	0	0	0	1	1	0	0					0		all minor cuts
6	Weaning	second visit	≤ 2 weeks	26	Merino	wool_breed	high_rainfall	Wool	3.5	0	0	0	0	1	0	0	0	0	0	0	4	4	1	1	0	0					0		minor cuts
6	Weaning	second visit	≤ 2 weeks	27	Merino	wool_breed	high_rainfall	Wool	3.25	1	0	0	0	1	0	0	0	0	0	0	0	0	0	1	0	0					0
6	Weaning	second visit	≤ 2 weeks	28	Merino	wool_breed	high_rainfall	Wool	3.5	0	0	0	0	1	0	0	0	1	0	4	0	0	1	1	0	0					0		sun burn, scabs in vulva, old cuts, 1 major injury
6	Weaning	second visit	≤ 2 weeks	29	Merino	wool_breed	high_rainfall	Wool	3.25	1	0	0	0	1	0	0	0	0	0	0	0	0	0	0	0	0					0		scab on tail
6	Weaning	second visit	≤ 2 weeks	30	Merino	wool_breed	high_rainfall	Wool	3	1	0	0	1	1	0	0	0	0	0	1	0	0	1	1	0	0					0		minor cut, scabs on tail
6	Weaning	second visit	≤ 2 weeks	31	Merino	wool_breed	high_rainfall	Wool	3	1	0	0	1	1	0	0	0	0	0	4	0	1	1	1	0	0					0		all minor cuts
6	Weaning	second visit	≤ 2 weeks	32	Merino	wool_breed	high_rainfall	Wool	3	1	0	0	1	1	0	0	1	0	0	2	0	0	1	1	0	0					0		all minor cuts
6	Weaning	second visit	≤ 2 weeks	33	Merino	wool_breed	high_rainfall	Wool	3.25	1	0	0	0	1	0	0	0	0	0	4	1	0	1	1	0	0					0		minor cuts, scabs + bleeding wound in tail
6	Weaning	second visit	≤ 2 weeks	34	Merino	wool_breed	high_rainfall	Wool	3	1	0	0	1	1	0	0	0	1	0	2	0	0	1	1	0	0					0		minor cuts
6	Weaning	second visit	≤ 2 weeks	35	Merino	wool_breed	high_rainfall	Wool	3.5	0	0	0	0	1	0	0	0	0	0	0	0	0	0	1	0	0					0		scabs on tail
6	Weaning	second visit	≤ 2 weeks	36	Merino	wool_breed	high_rainfall	Wool	3.25	1	0	0	0	1	0	0	0	0	0	1	0	0	1	1	0	0					0
6	Weaning	second visit	≤ 2 weeks	37	Merino	wool_breed	high_rainfall	Wool	3.25	1	0	0	0	1	0	0	1	0	0	0	0	0	1	1	0	0					0		1 cut (major)
6	Weaning	second visit	≤ 2 weeks	38	Merino	wool_breed	high_rainfall	Wool	3.5	0	0	0	0	1	0	0	0	0	0	0	0	0	0	1	0	0					0		scabs on tail
6	Weaning	second visit	≤ 2 weeks	39	Merino	wool_breed	high_rainfall	Wool	3.25	1	0	0	0	1	0	0	1	0	0	2	0	0	1	1	0	0					0		all minor cuts, scabs on tail
6	Weaning	second visit	≤ 2 weeks	40	Merino	wool_breed	high_rainfall	Wool	3.5	0	0	0	0	1	0	0	0	1	0	2	0	1	1	1	0	0					0		minor cuts, see photo of back
6	Weaning	second visit	≤ 2 weeks	41	Merino	wool_breed	high_rainfall	Wool	3.25	1	0	0	0	1	0	0	0	0	0	5	0	0	1	1	0	0					0		minor cuts, scabs on tail
6	Weaning	second visit	≤ 2 weeks	42	Merino	wool_breed	high_rainfall	Wool	2.75	1	0	0	0	1	0	0	2	3	0	0	1	0	1	1	0	0					0		sun burn, nose scabs, cuts (minor)
6	Weaning	second visit	≤ 2 weeks	43	Merino	wool_breed	high_rainfall	Wool	3.25	1	0	0	0	1	0	0	3	0	0	1	0	0	1	1	0	0					0		all minor cuts, scabs on tail
6	Weaning	second visit	≤ 2 weeks	44	Merino	wool_breed	high_rainfall	Wool	3	1	0	0	1	1	0	0	0	1	0	3	0	2	1	1	0	0					0		sun burn, 2 major cuts
6	Weaning	second visit	≤ 2 weeks	45	Merino	wool_breed	high_rainfall	Wool	3	1	0	0	1	1	0	0	1	0	0	4	0	0	1	1	0	0					0		2 cuts body (major), all the rest minor cuts, scabs on tail
6	Weaning	second visit	≤ 2 weeks	46	Merino	wool_breed	high_rainfall	Wool	3.5	0	0	0	0	1	0	0	1	0	0	0	0	0	1	1	0	0					0		1 cut (major)
17	Pregnancy	second visit	≥ 4 months	190	composite	meat_breed	wheat_sheep	Prime_lamb	3	1	0	0	1	1	2	1	0	1	0	0	0	0	1	0	0	0	1	ewes were left in the same group			0		active dermatophilosis in rear (Previously suffered flystrike), sun burn (ears)
6	Weaning	second visit	≤ 2 weeks	48	Merino	wool_breed	high_rainfall	Wool	3.25	1	0	0	0	1	0	0	2	1	0	0	0	0	1	1	0	0			1	1	0	(score 1)	cuts (minor), scabs on tail
6	Weaning	second visit	≤ 2 weeks	49	Merino	wool_breed	high_rainfall	Wool	3.25	1	0	0	0	1	0	0	2	1	0	0	0	0	1	0	0	0			1	1	0	(score 1)	abscess ear (minor), cuts (minor), scabs on tail
6	Weaning	second visit	≤ 2 weeks	50	Merino	wool_breed	high_rainfall	Wool	3.25	1	0	0	0	1	0	0	2	1	0	1	0	0	1	1	0	0			1	1	0	(score 1)	sun burn, 2 major cuts, scabs on tail
6	Weaning	second visit	≤ 2 weeks	51	Merino	wool_breed	high_rainfall	Wool	3	1	0	0	1	1	0	0	0	0	0	0	0	0	0	1	0	0			1	1	0	(score 1)	scabs on tail
6	Weaning	second visit	≤ 2 weeks	52	Merino	wool_breed	high_rainfall	Wool	3.5	0	0	0	0	1	0	0	0	0	0	0	0	0	0	1	0	0					0
6	Weaning	second visit	≤ 2 weeks	53	Merino	wool_breed	high_rainfall	Wool	2.75	1	0	0	0	1	0	0	0	0	0	11	1	1	1	0	0	0					0		3 major cuts the rest all minor
6	Weaning	second visit	≤ 2 weeks	54	Merino	wool_breed	high_rainfall	Wool	2.75	1	0	0	0	1	0	0	0	0	0	0	0	0	0	1	0	0					0
6	Weaning	second visit	≤ 2 weeks	55	Merino	wool_breed	high_rainfall	Wool	3.5	0	0	0	0	1	0	0	2	0	0	1	1	0	1	1	0	0					0		1 major cut, 3 cut (minor), scabs on tail
6	Weaning	second visit	≤ 2 weeks	56	Merino	wool_breed	high_rainfall	Wool	3.25	1	0	0	0	1	0	0	0	0	0	0	0	0	0	1	0	0					0		scabs on tail
6	Weaning	second visit	≤ 2 weeks	57	Merino	wool_breed	high_rainfall	Wool	3.25	1	0	0	0	1	0	0	1	1	0	0	0	0	1	1	0	0					0		sun burn, cut (minor)
6	Weaning	second visit	≤ 2 weeks	58	Merino	wool_breed	high_rainfall	Wool	3	1	0	0	1	1	0	0	0	0	0	0	0	0	0	1	0	0					0
6	Weaning	second visit	≤ 2 weeks	59	Merino	wool_breed	high_rainfall	Wool	3	1	0	0	1	1	0	0	0	0	0	2	0	0	1	1	0	0					0		minor cuts, scabs on tail
6	Weaning	second visit	≤ 2 weeks	60	Merino	wool_breed	high_rainfall	Wool	2.75	1	0	0	0	1	0	0	0	0	0	0	0	0	0	0	0	0					0
6	Weaning	second visit	≤ 2 weeks	61	Merino	wool_breed	high_rainfall	Wool	3.5	0	0	0	0	1	0	0	3	0	0	3	1	1	1	0	0	0					0		2 cuts body (major), all the rest minor cuts
6	Weaning	second visit	≤ 2 weeks	62	Merino	wool_breed	high_rainfall	Wool	3.25	1	0	0	0	1	0	0	1	0	0	0	0	0	1	1	0	0					0		cut (minor)
6	Weaning	second visit	≤ 2 weeks	63	Merino	wool_breed	high_rainfall	Wool	3	1	0	0	1	1	0	0	0	0	0	0	0	0	0	1	0	0					0
6	Weaning	second visit	≤ 2 weeks	64	Merino	wool_breed	high_rainfall	Wool	3.5	0	0	0	0	1	0	0	0	0	0	2	0	0	1	1	0	0					0		minor cuts,
6	Weaning	second visit	≤ 2 weeks	65	Merino	wool_breed	high_rainfall	Wool	3	1	0	0	1	1	0	0	0	0	0	3	0	0	1	1	0	0					0		minor cuts,
6	Weaning	second visit	≤ 2 weeks	66	Merino	wool_breed	high_rainfall	Wool	3	1	0	0	1	1	0	0	1	0	0	0	0	0	1	1	0	0					0		cut (minor)
6	Weaning	second visit	≤ 2 weeks	67	Merino	wool_breed	high_rainfall	Wool	2.5	0	0	0	0	1	0	0	0	0	0	0	0	0	0	1	0	0					0		scabs on tail
6	Weaning	second visit	≤ 2 weeks	68	Merino	wool_breed	high_rainfall	Wool	3	1	0	0	1	1	0	0	0	1	0	3	1	0	1	1	0	0					0		sun burn, minor cuts, tail on scabs
6	Weaning	second visit	≤ 2 weeks	69	Merino	wool_breed	high_rainfall	Wool	3.5	0	0	0	0	1	0	0	0	0	0	0	0	0	0	1	0	0					0
6	Weaning	second visit	≤ 2 weeks	70	Merino	wool_breed	high_rainfall	Wool	3.25	1	0	0	0	1	0	0	2	0	0	7	2	0	1	1	0	0					0		all minor cuts, scabs on tail
6	Weaning	second visit	≤ 2 weeks	71	Merino	wool_breed	high_rainfall	Wool	3.25	1	0	0	0	1	0	0	1	0	0	0	0	0	1	1	0	0					0		cut (minor)
6	Weaning	second visit	≤ 2 weeks	72	Merino	wool_breed	high_rainfall	Wool	3.25	1	0	0	0	1	0	0	0	0	0	2	0	0	1	1	0	0					0		1 major cut
6	Weaning	second visit	≤ 2 weeks	73	Merino	wool_breed	high_rainfall	Wool	2.75	1	0	0	0	1	0	0	1	0	0	0	0	0	1	1	0	0					0		cut (minor)
6	Weaning	second visit	≤ 2 weeks	74	Merino	wool_breed	high_rainfall	Wool	3.5	0	0	0	0	1	0	0	0	0	0	4	1	0	1	1	0	0					0		minor cuts
6	Weaning	second visit	≤ 2 weeks	75	Merino	wool_breed	high_rainfall	Wool	2.75	1	0	0	0	1	0	0	0	1	0	2	0	0	1	1	0	0					0		sun burn, 1 major cut
6	Weaning	second visit	≤ 2 weeks	76	Merino	wool_breed	high_rainfall	Wool	3.5	0	0	0	0	1	0	0	2	0	0	0	1	0	1	1	0	0					0		all minor cuts, scabs on tail
6	Weaning	second visit	≤ 2 weeks	77	Merino	wool_breed	high_rainfall	Wool	3	1	0	0	1	1	0	0	0	0	0	0	0	0	0	1	0	0					0
6	Weaning	second visit	≤ 2 weeks	78	Merino	wool_breed	high_rainfall	Wool	3	1	0	0	1	1	0	0	2	0	0	1	0	0	1	1	0	0					0		all minor cuts
6	Weaning	second visit	≤ 2 weeks	79	Merino	wool_breed	high_rainfall	Wool	3.5	0	0	0	0	1	0	0	2	0	0	0	1	1	1	1	0	0					0		1 cut (major), all the rest minor cuts
6	Weaning	second visit	≤ 2 weeks	80	Merino	wool_breed	high_rainfall	Wool	3.25	1	0	0	0	1	0	0	0	0	0	0	0	0	0	1	0	0					0
6	Weaning	second visit	≤ 2 weeks	81	Merino	wool_breed	high_rainfall	Wool	3.25	1	0	0	0	1	0	0	1	0	0	5	1	0	1	1	0	0					0		all minor cuts
6	Weaning	second visit	≤ 2 weeks	82	Merino	wool_breed	high_rainfall	Wool	3.25	1	0	0	0	1	0	0	0	1	0	0	1	0	1	1	0	0					0		sun burn, 1 major cut
6	Weaning	second visit	≤ 2 weeks	83	Merino	wool_breed	high_rainfall	Wool	3.25	1	0	0	0	1	0	0	0	0	0	1	1	0	1	1	0	0					0		minor cuts
8	Weaning	second visit	≥ 4 months	2	composite	meat_breed	high_rainfall	Prime_lamb	2.75	1	0	0	0	1	1	1	0	0	0	0	0	0	0	1	0	0					0		Fleece rot (minor)
8	Weaning	second visit	≥ 4 months	3	composite	meat_breed	high_rainfall	Prime_lamb	3	1	0	0	1	1	1	1	0	0	0	0	0	0	0	1	0	0					0		Fleece rot (minor)
6	Weaning	second visit	≤ 2 weeks	86	Merino	wool_breed	high_rainfall	Wool	3	1	0	0	1	1	0	0	0	0	0	0	1	0	1	1	0	0					0		scabs on tail, minor cut on tail
6	Weaning	second visit	≤ 2 weeks	87	Merino	wool_breed	high_rainfall	Wool	3.25	1	0	0	0	1	0	0	0	0	0	2	0	0	1	1	0	0					0		minor cuts, scabs on tail
6	Weaning	second visit	≤ 2 weeks	88	Merino	wool_breed	high_rainfall	Wool	3.25	1	0	0	0	1	0	0	0	0	0	1	0	0	1	1	0	0					0		minor cuts, scabs on tail, bleeding nose
18	Weaning	first visit	≥ 4 months	3	Merino	wool_breed	high_rainfall	Wool	2.5	0	0	0	0	1	0	0	0	0	0	0	0	0	0	1	3	0	1	checked by the farmer, hooves were trimmed	1	2	1	(score 2)	Lameness, hoofs overgrowth
6	Weaning	second visit	≤ 2 weeks	90	Merino	wool_breed	high_rainfall	Wool	3.25	1	0	0	0	1	0	0	0	0	0	0	0	0	0	1	0	0					0
6	Weaning	second visit	≤ 2 weeks	91	Merino	wool_breed	high_rainfall	Wool	3.25	1	0	0	0	1	0	0	0	0	0	0	0	0	0	1	0	0					0		scabs on tail
6	Weaning	second visit	≤ 2 weeks	92	Merino	wool_breed	high_rainfall	Wool	3	1	0	0	1	1	0	0	0	0	0	0	0	0	0	1	0	0					0
6	Weaning	second visit	≤ 2 weeks	93	Merino	wool_breed	high_rainfall	Wool	3.5	0	0	0	0	1	0	0	0	0	0	0	0	0	0	1	0	0					0
6	Weaning	second visit	≤ 2 weeks	94	Merino	wool_breed	high_rainfall	Wool	3.5	0	0	0	0	1	0	0	0	0	0	0	0	0	0	1	0	0					0
6	Weaning	second visit	≤ 2 weeks	95	Merino	wool_breed	high_rainfall	Wool	3	1	0	0	1	1	0	0	0	0	0	0	0	2	1	1	0	0					0		scabs on tail
6	Weaning	second visit	≤ 2 weeks	96	Merino	wool_breed	high_rainfall	Wool	3	1	0	0	1	1	0	0	0	0	0	0	0	0	0	1	0	0					0		scabs on tail, bleeding
6	Weaning	second visit	≤ 2 weeks	97	Merino	wool_breed	high_rainfall	Wool	2.5	0	0	0	0	1	0	0	0	1	0	3	1	0	1	1	0	0					0		minor cuts, scabs on tail
6	Weaning	second visit	≤ 2 weeks	98	Merino	wool_breed	high_rainfall	Wool	2.75	1	0	0	0	1	0	0	0	1	0	2	0	0	1	1	0	0					0		sun burn, 1 major cut, scabs on tail
18	Pregnancy	second visit	≥ 4 months	195	Merino	wool_breed	high_rainfall	Wool	2.5	0	0	0	0	1	0	0	0	1	0	0	0	0	1	1	2	0	1	ewes were left in the same group	1	2	1	(score 2)	lameness, sun burn (ears), nasal discharge (moderate/severe)
6	Weaning	second visit	≤ 2 weeks	100	Merino	wool_breed	high_rainfall	Wool	3	1	0	0	1	1	0	0	2	0	0	0	2	1	1	1	0	0					0		all minor cuts
6	Pregnancy	first visit	≥ 4 months	101	Merino	wool_breed	high_rainfall	Wool	3	1	0	0	1	1	0	0	0	0	0	0	0	0	0	0	0	0					0
6	Pregnancy	first visit	≥ 4 months	102	Merino	wool_breed	high_rainfall	Wool	2.25	0	0	1	0	0	0	0	0	0	0	0	0	0	0	0	0	0					0
6	Pregnancy	first visit	≥ 4 months	103	Merino	wool_breed	high_rainfall	Wool	3.25	1	0	0	0	1	0	0	0	0	0	0	0	0	0	0	0	0					0
6	Pregnancy	first visit	≥ 4 months	104	Merino	wool_breed	high_rainfall	Wool	3	1	0	0	1	1	0	0	0	0	0	0	0	0	0	1	0	0					0
6	Pregnancy	first visit	≥ 4 months	105	Merino	wool_breed	high_rainfall	Wool	3	1	0	0	1	1	0	0	0	0	0	0	0	0	0	1	0	0					0
6	Pregnancy	first visit	≥ 4 months	106	Merino	wool_breed	high_rainfall	Wool	3.25	1	0	0	0	1	0	0	0	0	0	0	0	0	0	1	0	0					0
6	Pregnancy	first visit	≥ 4 months	107	Merino	wool_breed	high_rainfall	Wool	3	1	0	0	1	1	0	0	0	0	0	0	0	0	0	1	0	0					0
6	Pregnancy	first visit	≥ 4 months	108	Merino	wool_breed	high_rainfall	Wool	3.25	1	0	0	0	1	0	0	0	0	0	0	0	0	0	1	0	0					0
6	Pregnancy	first visit	≥ 4 months	109	Merino	wool_breed	high_rainfall	Wool	2.75	1	0	0	0	1	0	0	0	0	0	0	0	0	0	1	0	0					0
6	Pregnancy	first visit	≥ 4 months	110	Merino	wool_breed	high_rainfall	Wool	2.5	0	0	0	0	1	0	0	0	0	0	0	0	0	0	1	1	0					0
6	Pregnancy	first visit	≥ 4 months	111	Merino	wool_breed	high_rainfall	Wool	3	1	0	0	1	1	0	0	0	0	0	0	0	0	0	1	0	0					0
6	Pregnancy	first visit	≥ 4 months	112	Merino	wool_breed	high_rainfall	Wool	3	1	0	0	1	1	0	0	0	0	0	0	0	0	0	1	0	0					0
6	Pregnancy	first visit	≥ 4 months	113	Merino	wool_breed	high_rainfall	Wool	3.5	0	0	0	0	1	0	0	0	0	0	0	0	0	0	1	0	0					0
6	Pregnancy	first visit	≥ 4 months	116	Merino	wool_breed	high_rainfall	Wool	3	1	0	0	1	1	0	0	0	0	0	0	0	0	0	1	0	0					0
6	Pregnancy	first visit	≥ 4 months	117	Merino	wool_breed	high_rainfall	Wool	2.5	0	0	0	0	1	0	0	0	0	0	0	0	0	0	0	0	0					0
6	Pregnancy	first visit	≥ 4 months	118	Merino	wool_breed	high_rainfall	Wool	2.25	0	0	1	0	0	0	0	0	0	0	0	0	0	0	0	0	0					0
6	Pregnancy	first visit	≥ 4 months	119	Merino	wool_breed	high_rainfall	Wool	3.5	0	0	0	0	1	0	0	0	0	0	0	0	0	0	1	0	0					0
6	Pregnancy	first visit	≥ 4 months	120	Merino	wool_breed	high_rainfall	Wool	2.5	0	0	0	0	1	0	0	0	0	0	0	0	0	0	1	1	0					0
6	Pregnancy	first visit	≥ 4 months	121	Merino	wool_breed	high_rainfall	Wool	3.5	0	0	0	0	1	0	0	0	0	0	0	0	0	0	1	0	0					0
6	Pregnancy	first visit	≥ 4 months	122	Merino	wool_breed	high_rainfall	Wool	3.25	1	0	0	0	1	0	0	0	0	0	0	0	0	0	1	1	0					0
6	Pregnancy	first visit	≥ 4 months	123	Merino	wool_breed	high_rainfall	Wool	3	1	0	0	1	1	0	0	0	0	0	0	0	0	0	1	0	0					0
6	Pregnancy	first visit	≥ 4 months	124	Merino	wool_breed	high_rainfall	Wool	3.5	0	0	0	0	1	0	0	0	0	0	0	0	0	0	1	1	0					0
6	Pregnancy	first visit	≥ 4 months	125	Merino	wool_breed	high_rainfall	Wool	3.25	1	0	0	0	1	0	0	0	0	0	0	0	0	0	0	1	0					0
6	Pregnancy	first visit	≥ 4 months	126	Merino	wool_breed	high_rainfall	Wool	2.75	1	0	0	0	1	0	0	0	0	0	0	0	0	0	1	2	0					0
6	Pregnancy	first visit	≥ 4 months	127	Merino	wool_breed	high_rainfall	Wool	3	1	0	0	1	1	0	0	0	0	0	0	0	0	0	1	0	0					0
6	Pregnancy	first visit	≥ 4 months	128	Merino	wool_breed	high_rainfall	Wool	3	1	0	0	1	1	0	0	0	0	0	0	0	0	0	0	2	0					0
6	Pregnancy	first visit	≥ 4 months	129	Merino	wool_breed	high_rainfall	Wool	2.5	0	0	0	0	1	0	0	0	0	0	0	0	0	0	0	1	0					0
6	Pregnancy	first visit	≥ 4 months	130	Merino	wool_breed	high_rainfall	Wool	3.5	0	0	0	0	1	0	0	0	0	0	0	0	0	0	1	0	0					0
6	Pregnancy	first visit	≥ 4 months	131	Merino	wool_breed	high_rainfall	Wool	2.75	1	0	0	0	1	0	0	0	0	0	0	0	0	0	1	1	0					0
6	Pregnancy	first visit	≥ 4 months	132	Merino	wool_breed	high_rainfall	Wool	3.5	0	0	0	0	1	0	0	0	0	0	0	0	0	0	1	1	0					0
6	Pregnancy	first visit	≥ 4 months	133	Merino	wool_breed	high_rainfall	Wool	3.25	1	0	0	0	1	0	0	0	0	0	0	0	0	0	0	0	0					0
6	Pregnancy	first visit	≥ 4 months	134	Merino	wool_breed	high_rainfall	Wool	3	1	0	0	1	1	0	0	0	0	0	0	0	0	0	0	0	0					0
6	Pregnancy	first visit	≥ 4 months	135	Merino	wool_breed	high_rainfall	Wool	3.5	0	0	0	0	1	0	0	0	0	0	0	0	0	0	1	0	0					0
6	Pregnancy	first visit	≥ 4 months	136	Merino	wool_breed	high_rainfall	Wool	3.25	1	0	0	0	1	0	0	0	0	0	0	0	0	0	1	0	0					0
6	Pregnancy	first visit	≥ 4 months	137	Merino	wool_breed	high_rainfall	Wool	3.5	0	0	0	0	1	0	0	0	0	0	0	0	0	0	0	0	0					0
6	Pregnancy	first visit	≥ 4 months	138	Merino	wool_breed	high_rainfall	Wool	3	1	0	0	1	1	0	0	0	0	0	0	0	0	0	1	2	0					0
6	Pregnancy	first visit	≥ 4 months	143	Merino	wool_breed	high_rainfall	Wool	3.25	1	0	0	0	1	0	0	0	0	0	0	0	0	0	1	3	0					0
6	Pregnancy	first visit	≥ 4 months	144	Merino	wool_breed	high_rainfall	Wool	2.5	0	0	0	0	1	0	0	0	0	0	0	0	0	0	1	0	0					0
6	Pregnancy	first visit	≥ 4 months	145	Merino	wool_breed	high_rainfall	Wool	3.25	1	0	0	0	1	0	0	0	0	0	0	0	0	0	1	0	0					0
6	Pregnancy	first visit	≥ 4 months	146	Merino	wool_breed	high_rainfall	Wool	3	1	0	0	1	1	0	0	0	0	0	0	0	0	0	1	0	0					0
6	Pregnancy	first visit	≥ 4 months	147	Merino	wool_breed	high_rainfall	Wool	3.5	0	0	0	0	1	0	0	0	0	0	0	0	0	0	1	0	0					0
6	Pregnancy	first visit	≥ 4 months	148	Merino	wool_breed	high_rainfall	Wool	3.5	0	0	0	0	1	0	0	0	0	0	0	0	0	0	1	0	0					0
6	Pregnancy	first visit	≥ 4 months	149	Merino	wool_breed	high_rainfall	Wool	3.5	0	0	0	0	1	0	0	0	0	0	0	0	0	0	1	2	0					0
6	Pregnancy	first visit	≥ 4 months	150	Merino	wool_breed	high_rainfall	Wool	3	1	0	0	1	1	0	0	0	0	0	0	0	0	0	1	0	0					0
6	Pregnancy	first visit	≥ 4 months	151	Merino	wool_breed	high_rainfall	Wool	2.5	0	0	0	0	1	0	0	0	0	0	0	0	0	0	1	0	0					0
6	Pregnancy	first visit	≥ 4 months	152	Merino	wool_breed	high_rainfall	Wool	3	1	0	0	1	1	0	0	0	0	0	0	0	0	0	0	2	0					0
6	Pregnancy	first visit	≥ 4 months	153	Merino	wool_breed	high_rainfall	Wool	3.25	1	0	0	0	1	0	0	0	0	0	0	0	0	0	1	0	0					0
6	Pregnancy	first visit	≥ 4 months	154	Merino	wool_breed	high_rainfall	Wool	3.5	0	0	0	0	1	0	0	0	0	0	0	0	0	0	0	0	0					0
6	Pregnancy	first visit	≥ 4 months	155	Merino	wool_breed	high_rainfall	Wool	3	1	0	0	1	1	0	0	0	0	0	0	0	0	0	1	0	0					0
6	Pregnancy	first visit	≥ 4 months	156	Merino	wool_breed	high_rainfall	Wool	2.5	0	0	0	0	1	0	0	0	0	0	0	0	0	0	1	0	0					0
6	Pregnancy	first visit	≥ 4 months	157	Merino	wool_breed	high_rainfall	Wool	3.25	1	0	0	0	1	0	0	0	0	0	0	0	0	0	1	0	0					0
6	Pregnancy	first visit	≥ 4 months	158	Merino	wool_breed	high_rainfall	Wool	2.5	0	0	0	0	1	0	0	0	0	0	0	0	0	0	1	0	0					0
6	Pregnancy	first visit	≥ 4 months	159	Merino	wool_breed	high_rainfall	Wool	3	1	0	0	1	1	0	0	0	0	0	0	0	0	0	1	0	0					0
6	Pregnancy	first visit	≥ 4 months	160	Merino	wool_breed	high_rainfall	Wool	3.5	0	0	0	0	1	0	0	0	0	0	0	0	0	0	1	0	0					0
6	Pregnancy	first visit	≥ 4 months	161	Merino	wool_breed	high_rainfall	Wool	3.5	0	0	0	0	1	0	0	0	0	0	0	0	0	0	1	0	0					0
6	Pregnancy	first visit	≥ 4 months	162	Merino	wool_breed	high_rainfall	Wool	3.5	0	0	0	0	1	0	0	0	0	0	0	0	0	0	1	0	0					0
6	Pregnancy	first visit	≥ 4 months	163	Merino	wool_breed	high_rainfall	Wool	2.75	1	0	0	0	1	0	0	0	0	0	0	0	0	0	1	0	0					0
6	Pregnancy	first visit	≥ 4 months	164	Merino	wool_breed	high_rainfall	Wool	2.75	1	0	0	0	1	0	0	0	0	0	0	0	0	0	1	0	0					0
6	Pregnancy	first visit	≥ 4 months	168	Merino	wool_breed	high_rainfall	Wool	3.5	0	0	0	0	1	0	0	0	0	0	0	0	0	0	1	0	0					0
6	Pregnancy	first visit	≥ 4 months	171	Merino	wool_breed	high_rainfall	Wool	3	1	0	0	1	1	0	0	0	0	0	0	0	0	0	1	1	0					0
6	Pregnancy	first visit	≥ 4 months	172	Merino	wool_breed	high_rainfall	Wool	3.75	0	1	0	0	0	0	0	0	0	0	0	0	0	0	1	1	0					0
6	Pregnancy	first visit	≥ 4 months	173	Merino	wool_breed	high_rainfall	Wool	2.75	1	0	0	0	1	0	0	0	0	0	0	0	0	0	1	0	0					0
6	Pregnancy	first visit	≥ 4 months	174	Merino	wool_breed	high_rainfall	Wool	3.75	0	1	0	0	0	0	0	0	0	0	0	0	0	0	1	0	0					0
6	Pregnancy	first visit	≥ 4 months	175	Merino	wool_breed	high_rainfall	Wool	3	1	0	0	1	1	0	0	0	0	0	0	0	0	0	1	0	0					0
6	Pregnancy	first visit	≥ 4 months	176	Merino	wool_breed	high_rainfall	Wool	3.25	1	0	0	0	1	0	0	0	0	0	0	0	0	0	1	0	0					0
6	Pregnancy	first visit	≥ 4 months	177	Merino	wool_breed	high_rainfall	Wool	3.25	1	0	0	0	1	0	0	0	0	0	0	0	0	0	1	0	0					0
6	Pregnancy	first visit	≥ 4 months	178	Merino	wool_breed	high_rainfall	Wool	3.25	1	0	0	0	1	0	0	0	0	0	0	0	0	0	1	0	0					0
6	Pregnancy	first visit	≥ 4 months	179	Merino	wool_breed	high_rainfall	Wool	3.5	0	0	0	0	1	0	0	0	0	0	0	0	0	0	1	0	0					0
6	Pregnancy	first visit	≥ 4 months	180	Merino	wool_breed	high_rainfall	Wool	3.25	1	0	0	0	1	0	0	0	0	0	0	0	0	0	1	1	0					0
6	Pregnancy	first visit	≥ 4 months	181	Merino	wool_breed	high_rainfall	Wool	2.5	0	0	0	0	1	0	0	0	0	0	0	0	0	0	1	0	0					0
6	Pregnancy	first visit	≥ 4 months	182	Merino	wool_breed	high_rainfall	Wool	3	1	0	0	1	1	0	0	0	0	0	0	0	0	0	0	1	0					0
6	Pregnancy	first visit	≥ 4 months	183	Merino	wool_breed	high_rainfall	Wool	3.5	0	0	0	0	1	0	0	0	0	0	0	0	0	0	0	0	0					0
6	Pregnancy	first visit	≥ 4 months	184	Merino	wool_breed	high_rainfall	Wool	3.25	1	0	0	0	1	0	0	0	0	0	0	0	0	0	1	0	0					0
6	Pregnancy	first visit	≥ 4 months	185	Merino	wool_breed	high_rainfall	Wool	3.25	1	0	0	0	1	0	0	0	0	0	0	0	0	0	1	0	0					0
6	Pregnancy	first visit	≥ 4 months	186	Merino	wool_breed	high_rainfall	Wool	3.25	1	0	0	0	1	0	0	0	0	0	0	0	0	0	1	0	0					0
6	Pregnancy	first visit	≥ 4 months	187	Merino	wool_breed	high_rainfall	Wool	3.5	0	0	0	0	1	0	0	0	0	0	0	0	0	0	0	1	0					0
6	Pregnancy	first visit	≥ 4 months	188	Merino	wool_breed	high_rainfall	Wool	3.25	1	0	0	0	1	0	0	0	0	0	0	0	0	0	1	0	0					0
6	Pregnancy	first visit	≥ 4 months	189	Merino	wool_breed	high_rainfall	Wool	3.5	0	0	0	0	1	0	0	0	0	0	0	0	0	0	1	1	0					0
6	Pregnancy	first visit	≥ 4 months	190	Merino	wool_breed	high_rainfall	Wool	3.25	1	0	0	0	1	0	0	0	0	0	0	0	0	0	1	1	0					0
6	Pregnancy	first visit	≥ 4 months	191	Merino	wool_breed	high_rainfall	Wool	3.5	0	0	0	0	1	0	0	0	0	0	0	0	0	0	1	2	0					0
6	Pregnancy	first visit	≥ 4 months	192	Merino	wool_breed	high_rainfall	Wool	3.5	0	0	0	0	1	0	0	0	0	0	0	0	0	0	1	0	0					0
6	Pregnancy	first visit	≥ 4 months	196	Merino	wool_breed	high_rainfall	Wool	2.5	0	0	0	0	1	0	0	0	0	0	0	0	0	0	1	0	0					0
6	Pregnancy	first visit	≥ 4 months	198	Merino	wool_breed	high_rainfall	Wool	3	1	0	0	1	1	0	0	0	0	0	0	0	0	0	1	1	0					0
6	Pregnancy	first visit	≥ 4 months	199	Merino	wool_breed	high_rainfall	Wool	3.5	0	0	0	0	1	0	0	0	0	0	0	0	0	0	1	0	0					0
6	Pregnancy	first visit	≥ 4 months	200	Merino	wool_breed	high_rainfall	Wool	3.75	0	1	0	0	0	0	0	0	0	0	0	0	0	0	1	0	0					0
7	Weaning	first visit	≥ 4 months	1	composite	meat_breed	wheat_sheep	Prime_lamb	2.75	1	0	0	0	1	0	0	0	0	0	0	0	0	0	1	1	0					0
7	Weaning	first visit	≥ 4 months	2	composite	meat_breed	wheat_sheep	Prime_lamb	2.75	1	0	0	0	1	0	0	0	0	0	0	0	0	0	1	0	0					0
7	Weaning	first visit	≥ 4 months	3	composite	meat_breed	wheat_sheep	Prime_lamb	2.25	0	0	1	0	0	0	0	0	0	0	0	0	0	0	1	2	0					0
7	Weaning	first visit	≥ 4 months	4	composite	meat_breed	wheat_sheep	Prime_lamb	2.5	0	0	0	0	1	0	0	0	0	0	0	0	0	0	1	1	0					0
7	Weaning	first visit	≥ 4 months	5	composite	meat_breed	wheat_sheep	Prime_lamb	3	1	0	0	1	1	0	0	0	0	0	0	0	0	0	0	2	0					0
7	Weaning	first visit	≥ 4 months	6	composite	meat_breed	wheat_sheep	Prime_lamb	2.25	0	0	1	0	0	0	0	0	1	0	0	0	0	1	1	0	0					0		sun burn
7	Weaning	first visit	≥ 4 months	7	composite	meat_breed	wheat_sheep	Prime_lamb	3.25	1	0	0	0	1	0	0	0	0	0	0	0	0	0	1	0	0					0
7	Weaning	first visit	≥ 4 months	8	composite	meat_breed	wheat_sheep	Prime_lamb	2.5	0	0	0	0	1	0	0	0	0	0	0	0	0	0	1	2	0					0
7	Weaning	first visit	≥ 4 months	9	composite	meat_breed	wheat_sheep	Prime_lamb	2	0	0	1	0	0	0	0	0	0	0	0	0	0	0	0	2	0					0
7	Weaning	first visit	≥ 4 months	10	composite	meat_breed	wheat_sheep	Prime_lamb	2.5	0	0	0	0	1	0	0	0	1	0	0	0	0	1	1	2	0					0		sun burn
7	Weaning	first visit	≥ 4 months	11	composite	meat_breed	wheat_sheep	Prime_lamb	2.25	0	0	1	0	0	0	0	0	0	0	0	0	0	0	1	1	0					0
7	Weaning	first visit	≥ 4 months	12	composite	meat_breed	wheat_sheep	Prime_lamb	2.5	0	0	0	0	1	0	0	0	0	0	0	0	0	0	1	1	0					0
7	Weaning	first visit	≥ 4 months	14	composite	meat_breed	wheat_sheep	Prime_lamb	2.25	0	0	1	0	0	0	0	0	0	0	0	0	0	0	0	1	0					0
7	Weaning	first visit	≥ 4 months	15	composite	meat_breed	wheat_sheep	Prime_lamb	2.5	0	0	0	0	1	0	0	0	0	0	0	0	0	0	0	1	0					0
7	Weaning	first visit	≥ 4 months	16	composite	meat_breed	wheat_sheep	Prime_lamb	2.25	0	0	1	0	0	0	0	0	0	0	0	0	0	0	0	0	0					0
7	Weaning	first visit	≥ 4 months	17	composite	meat_breed	wheat_sheep	Prime_lamb	2.75	1	0	0	0	1	0	0	0	0	0	0	0	0	0	0	0	0					0
7	Weaning	first visit	≥ 4 months	18	composite	meat_breed	wheat_sheep	Prime_lamb	2.5	0	0	0	0	1	0	0	0	0	0	0	0	0	0	1	0	0					0
7	Weaning	first visit	≥ 4 months	19	composite	meat_breed	wheat_sheep	Prime_lamb	2.25	0	0	1	0	0	0	0	0	0	0	0	0	0	0	1	0	0					0
7	Weaning	first visit	≥ 4 months	20	composite	meat_breed	wheat_sheep	Prime_lamb	2.5	0	0	0	0	1	0	0	0	0	0	0	0	0	0	1	3	0					0
7	Weaning	first visit	≥ 4 months	21	composite	meat_breed	wheat_sheep	Prime_lamb	2.25	0	0	1	0	0	0	0	0	0	0	0	0	0	0	1	1	0					0
7	Weaning	first visit	≥ 4 months	22	composite	meat_breed	wheat_sheep	Prime_lamb	3	1	0	0	1	1	0	0	0	0	0	0	0	0	0	1	2	0					0
7	Weaning	first visit	≥ 4 months	23	composite	meat_breed	wheat_sheep	Prime_lamb	2.5	0	0	0	0	1	0	0	0	0	0	0	0	0	0	0	0	0					0
7	Weaning	first visit	≥ 4 months	24	composite	meat_breed	wheat_sheep	Prime_lamb	3.25	1	0	0	0	1	0	0	0	0	0	0	0	0	0	1	0	0					0
7	Weaning	first visit	≥ 4 months	25	composite	meat_breed	wheat_sheep	Prime_lamb	2.25	0	0	1	0	0	0	0	0	0	0	0	0	0	0	1	2	0					0
7	Weaning	first visit	≥ 4 months	26	composite	meat_breed	wheat_sheep	Prime_lamb	2	0	0	1	0	0	0	0	0	0	0	0	0	0	0	1	0	0					0
7	Weaning	first visit	≥ 4 months	27	composite	meat_breed	wheat_sheep	Prime_lamb	2.25	0	0	1	0	0	0	0	0	0	0	0	0	0	0	1	0	0					0
7	Weaning	first visit	≥ 4 months	28	composite	meat_breed	wheat_sheep	Prime_lamb	2.25	0	0	1	0	0	0	0	0	0	0	0	0	0	0	1	1	0					0
7	Weaning	first visit	≥ 4 months	29	composite	meat_breed	wheat_sheep	Prime_lamb	2.5	0	0	0	0	1	0	0	0	0	0	0	0	0	0	0	1	0					0
7	Weaning	first visit	≥ 4 months	30	composite	meat_breed	wheat_sheep	Prime_lamb	2.5	0	0	0	0	1	0	0	0	0	0	0	0	0	0	0	1	0					0
7	Weaning	first visit	≥ 4 months	31	composite	meat_breed	wheat_sheep	Prime_lamb	2	0	0	1	0	0	0	0	0	0	0	0	0	0	0	0	1	0					0
7	Weaning	first visit	≥ 4 months	32	composite	meat_breed	wheat_sheep	Prime_lamb	2	0	0	1	0	0	0	0	0	0	0	0	0	0	0	0	0	0					0
7	Weaning	first visit	≥ 4 months	33	composite	meat_breed	wheat_sheep	Prime_lamb	3.25	1	0	0	0	1	0	0	0	0	0	0	0	0	0	1	2	0					0
7	Weaning	first visit	≥ 4 months	34	composite	meat_breed	wheat_sheep	Prime_lamb	2.5	0	0	0	0	1	0	0	0	0	0	0	0	0	0	1	0	0					0
7	Weaning	first visit	≥ 4 months	35	composite	meat_breed	wheat_sheep	Prime_lamb	2.75	1	0	0	0	1	0	0	0	0	0	0	0	0	0	1	0	0					0
7	Weaning	first visit	≥ 4 months	36	composite	meat_breed	wheat_sheep	Prime_lamb	2.5	0	0	0	0	1	0	0	0	0	0	0	0	0	0	0	3	0					0
7	Weaning	first visit	≥ 4 months	37	composite	meat_breed	wheat_sheep	Prime_lamb	2.25	0	0	1	0	0	0	0	0	0	0	0	0	0	0	1	0	0					0
7	Weaning	first visit	≥ 4 months	38	composite	meat_breed	wheat_sheep	Prime_lamb	3	1	0	0	1	1	0	0	0	0	0	0	0	0	0	1	0	0					0
7	Weaning	first visit	≥ 4 months	39	composite	meat_breed	wheat_sheep	Prime_lamb	2.5	0	0	0	0	1	0	0	0	0	0	0	0	0	0	1	0	0					0
7	Weaning	first visit	≥ 4 months	40	composite	meat_breed	wheat_sheep	Prime_lamb	2.25	0	0	1	0	0	0	0	0	0	0	0	0	0	0	1	2	0					0
7	Weaning	first visit	≥ 4 months	43	composite	meat_breed	wheat_sheep	Prime_lamb	2.25	0	0	1	0	0	0	0	0	0	0	0	0	0	0	1	2	0					0
7	Weaning	first visit	≥ 4 months	44	composite	meat_breed	wheat_sheep	Prime_lamb	2.75	1	0	0	0	1	0	0	0	0	0	0	0	0	0	0	1	0					0
7	Weaning	first visit	≥ 4 months	45	composite	meat_breed	wheat_sheep	Prime_lamb	3.5	0	0	0	0	1	0	0	0	0	0	0	0	0	0	1	1	0					0
7	Weaning	first visit	≥ 4 months	46	composite	meat_breed	wheat_sheep	Prime_lamb	1.75	0	0	1	0	0	0	0	0	0	0	0	0	0	0	0	0	0					0
7	Weaning	first visit	≥ 4 months	47	composite	meat_breed	wheat_sheep	Prime_lamb	2.25	0	0	1	0	0	0	0	0	0	0	0	0	0	0	1	0	0					0
7	Weaning	first visit	≥ 4 months	48	composite	meat_breed	wheat_sheep	Prime_lamb	3.25	1	0	0	0	1	0	0	0	0	0	0	0	0	0	1	2	0					0
7	Weaning	first visit	≥ 4 months	49	composite	meat_breed	wheat_sheep	Prime_lamb	2	0	0	1	0	0	0	0	0	0	0	0	0	0	0	1	0	0					0
7	Weaning	first visit	≥ 4 months	50	composite	meat_breed	wheat_sheep	Prime_lamb	2	0	0	1	0	0	0	0	0	0	0	0	0	0	0	1	0	0					0
7	Weaning	first visit	≥ 4 months	51	composite	meat_breed	wheat_sheep	Prime_lamb	2.25	0	0	1	0	0	0	0	0	0	0	0	0	0	0	1	3	0					0
7	Weaning	first visit	≥ 4 months	52	composite	meat_breed	wheat_sheep	Prime_lamb	2.5	0	0	0	0	1	0	0	0	0	0	0	0	0	0	1	1	0					0
7	Weaning	first visit	≥ 4 months	53	composite	meat_breed	wheat_sheep	Prime_lamb	2.25	0	0	1	0	0	0	0	0	0	0	0	0	0	0	1	2	0					0
7	Weaning	first visit	≥ 4 months	54	composite	meat_breed	wheat_sheep	Prime_lamb	2.5	0	0	0	0	1	0	0	0	0	0	0	0	0	0	1	3	0					0
7	Weaning	first visit	≥ 4 months	55	composite	meat_breed	wheat_sheep	Prime_lamb	3.5	0	0	0	0	1	0	0	0	0	0	0	0	0	0	0	0	0					0
7	Weaning	first visit	≥ 4 months	56	composite	meat_breed	wheat_sheep	Prime_lamb	1.75	0	0	1	0	0	0	0	0	0	0	0	0	0	0	1	1	0					0
7	Weaning	first visit	≥ 4 months	57	composite	meat_breed	wheat_sheep	Prime_lamb	3	1	0	0	1	1	0	0	0	0	0	0	0	0	0	0	2	0					0
7	Weaning	first visit	≥ 4 months	58	composite	meat_breed	wheat_sheep	Prime_lamb	3.5	0	0	0	0	1	0	0	0	0	0	0	0	0	0	1	0	0					0
7	Weaning	first visit	≥ 4 months	59	composite	meat_breed	wheat_sheep	Prime_lamb	3.25	1	0	0	0	1	0	0	0	0	0	0	0	0	0	1	0	0					0
7	Weaning	first visit	≥ 4 months	60	composite	meat_breed	wheat_sheep	Prime_lamb	1.75	0	0	1	0	0	0	0	0	0	0	0	0	0	0	1	0	0					0
7	Weaning	first visit	≥ 4 months	61	composite	meat_breed	wheat_sheep	Prime_lamb	2	0	0	1	0	0	0	0	0	0	0	0	0	0	0	0	1	0					0
7	Weaning	first visit	≥ 4 months	62	composite	meat_breed	wheat_sheep	Prime_lamb	3.25	1	0	0	0	1	0	0	0	0	0	0	0	0	0	1	0	0					0
7	Weaning	first visit	≥ 4 months	63	composite	meat_breed	wheat_sheep	Prime_lamb	2	0	0	1	0	0	0	0	0	0	0	0	0	0	0	0	0	0					0
7	Weaning	first visit	≥ 4 months	66	composite	meat_breed	wheat_sheep	Prime_lamb	2.5	0	0	0	0	1	0	0	0	0	0	0	0	0	0	0	1	0					0
7	Weaning	first visit	≥ 4 months	67	composite	meat_breed	wheat_sheep	Prime_lamb	2.25	0	0	1	0	0	0	0	0	0	0	0	0	0	0	0	0	0					0
7	Weaning	first visit	≥ 4 months	68	composite	meat_breed	wheat_sheep	Prime_lamb	2.5	0	0	0	0	1	0	0	0	0	0	0	0	0	0	1	0	0					0
7	Weaning	first visit	≥ 4 months	69	composite	meat_breed	wheat_sheep	Prime_lamb	2.5	0	0	0	0	1	0	0	0	0	0	0	0	0	0	0	0	0					0
7	Weaning	first visit	≥ 4 months	70	composite	meat_breed	wheat_sheep	Prime_lamb	2.25	0	0	1	0	0	0	0	0	0	0	0	0	0	0	1	0	0					0
7	Weaning	first visit	≥ 4 months	71	composite	meat_breed	wheat_sheep	Prime_lamb	2.25	0	0	1	0	0	0	0	0	0	0	0	0	0	0	1	0	0					0
7	Weaning	first visit	≥ 4 months	72	composite	meat_breed	wheat_sheep	Prime_lamb	2.5	0	0	0	0	1	0	0	0	0	0	0	0	0	0	1	0	0					0
7	Weaning	first visit	≥ 4 months	73	composite	meat_breed	wheat_sheep	Prime_lamb	2.5	0	0	0	0	1	0	0	0	0	0	0	0	0	0	0	0	0					0
7	Weaning	first visit	≥ 4 months	74	composite	meat_breed	wheat_sheep	Prime_lamb	2.25	0	0	1	0	0	0	0	0	0	0	0	0	0	0	0	1	0					0
7	Weaning	first visit	≥ 4 months	75	composite	meat_breed	wheat_sheep	Prime_lamb	2	0	0	1	0	0	0	0	0	0	0	0	0	0	0	0	3	0					0
7	Weaning	first visit	≥ 4 months	76	composite	meat_breed	wheat_sheep	Prime_lamb	3.25	1	0	0	0	1	0	0	0	0	0	0	0	0	0	0	0	0					0
7	Weaning	first visit	≥ 4 months	77	composite	meat_breed	wheat_sheep	Prime_lamb	2.25	0	0	1	0	0	0	0	0	0	0	0	0	0	0	1	3	0					0
7	Weaning	first visit	≥ 4 months	78	composite	meat_breed	wheat_sheep	Prime_lamb	2.25	0	0	1	0	0	0	0	0	0	0	0	0	0	0	1	1	0					0
7	Weaning	first visit	≥ 4 months	79	composite	meat_breed	wheat_sheep	Prime_lamb	2.5	0	0	0	0	1	0	0	0	0	0	0	0	0	0	1	0	0					0
7	Weaning	first visit	≥ 4 months	80	composite	meat_breed	wheat_sheep	Prime_lamb	2.75	1	0	0	0	1	0	0	0	0	0	0	0	0	0	1	1	0					0
7	Weaning	first visit	≥ 4 months	81	composite	meat_breed	wheat_sheep	Prime_lamb	2.25	0	0	1	0	0	0	0	0	0	0	0	0	0	0	1	0	0					0
7	Weaning	first visit	≥ 4 months	82	composite	meat_breed	wheat_sheep	Prime_lamb	2.25	0	0	1	0	0	0	0	0	0	0	0	0	0	0	1	0	0					0
7	Weaning	first visit	≥ 4 months	83	composite	meat_breed	wheat_sheep	Prime_lamb	3.5	0	0	0	0	1	0	0	0	0	0	0	0	0	0	1	0	0					0
7	Weaning	first visit	≥ 4 months	84	composite	meat_breed	wheat_sheep	Prime_lamb	3	1	0	0	1	1	0	0	0	0	0	0	0	0	0	1	0	0					0
7	Weaning	first visit	≥ 4 months	85	composite	meat_breed	wheat_sheep	Prime_lamb	1.75	0	0	1	0	0	0	0	0	0	0	0	0	0	0	1	0	0					0
7	Weaning	first visit	≥ 4 months	86	composite	meat_breed	wheat_sheep	Prime_lamb	3.75	0	1	0	0	0	0	0	0	0	0	0	0	0	0	1	0	0					0
7	Weaning	first visit	≥ 4 months	87	composite	meat_breed	wheat_sheep	Prime_lamb	2.25	0	0	1	0	0	0	0	0	0	0	0	0	0	0	0	1	0					0
7	Weaning	first visit	≥ 4 months	88	composite	meat_breed	wheat_sheep	Prime_lamb	3	1	0	0	1	1	0	0	0	0	0	0	0	0	0	0	1	0					0
7	Weaning	first visit	≥ 4 months	89	composite	meat_breed	wheat_sheep	Prime_lamb	3.5	0	0	0	0	1	0	0	0	0	0	0	0	0	0	0	1	0					0
7	Weaning	first visit	≥ 4 months	90	composite	meat_breed	wheat_sheep	Prime_lamb	1.75	0	0	1	0	0	0	0	0	0	0	0	0	0	0	1	2	0					0
7	Weaning	first visit	≥ 4 months	91	composite	meat_breed	wheat_sheep	Prime_lamb	3.25	1	0	0	0	1	0	0	0	0	0	0	0	0	0	1	1	0					0
7	Weaning	first visit	≥ 4 months	92	composite	meat_breed	wheat_sheep	Prime_lamb	2.5	0	0	0	0	1	0	0	0	0	0	0	0	0	0	1	0	0					0
7	Weaning	first visit	≥ 4 months	93	composite	meat_breed	wheat_sheep	Prime_lamb	2.5	0	0	0	0	1	0	0	0	0	0	0	0	0	0	1	1	0					0
7	Weaning	first visit	≥ 4 months	94	composite	meat_breed	wheat_sheep	Prime_lamb	3	1	0	0	1	1	0	0	0	0	0	0	0	0	0	0	1	0					0
7	Weaning	first visit	≥ 4 months	95	composite	meat_breed	wheat_sheep	Prime_lamb	2.75	1	0	0	0	1	0	0	0	0	0	0	0	0	0	0	1	0					0
7	Weaning	first visit	≥ 4 months	96	composite	meat_breed	wheat_sheep	Prime_lamb	2	0	0	1	0	0	0	0	0	0	0	0	0	0	0	1	0	0					0
7	Weaning	first visit	≥ 4 months	97	composite	meat_breed	wheat_sheep	Prime_lamb	3	1	0	0	1	1	0	0	0	0	0	0	0	0	0	1	3	0					0
7	Weaning	first visit	≥ 4 months	98	composite	meat_breed	wheat_sheep	Prime_lamb	3	1	0	0	1	1	0	0	0	0	0	0	0	0	0	1	1	0					0
7	Weaning	first visit	≥ 4 months	99	composite	meat_breed	wheat_sheep	Prime_lamb	3	1	0	0	1	1	0	0	0	0	0	0	0	0	0	1	1	0					0
7	Weaning	first visit	≥ 4 months	100	composite	meat_breed	wheat_sheep	Prime_lamb	2.25	0	0	1	0	0	0	0	0	0	0	0	0	0	0	1	0	0					0
8	Weaning	second visit	≥ 4 months	5	composite	meat_breed	high_rainfall	Prime_lamb	2.5	0	0	0	0	1	1	1	0	1	0	0	0	0	1	0	2	0					0		Fleece rot (moderate), sun burn
8	Weaning	second visit	≥ 4 months	7	composite	meat_breed	high_rainfall	Prime_lamb	3	1	0	0	1	1	1	1	0	0	0	0	0	0	0	0	0	0					0		Fleece rot (minor) nasal discharge, photo
7	Pregnancy	second visit	≥ 4 months	108	composite	meat_breed	wheat_sheep	Prime_lamb	3	1	0	0	1	1	0	0	0	0	0	0	0	0	0	1	2	0					0
8	Weaning	second visit	≥ 4 months	8	composite	meat_breed	high_rainfall	Prime_lamb	2.5	0	0	0	0	1	1	1	0	0	0	0	0	0	0	0	1	0					0		signs of lice
7	Pregnancy	second visit	≥ 4 months	110	composite	meat_breed	wheat_sheep	Prime_lamb	3.25	1	0	0	0	1	0	0	0	0	0	0	0	0	0	1	0	0					0
8	Weaning	second visit	≥ 4 months	9	composite	meat_breed	high_rainfall	Prime_lamb	2.5	0	0	0	0	1	1	1	0	0	0	0	0	0	0	0	2	0					0		Fleece rot (minor)
7	Pregnancy	second visit	≥ 4 months	112	composite	meat_breed	wheat_sheep	Prime_lamb	3.25	1	0	0	0	1	0	0	0	1	0	0	0	0	1	1	0	0					0		sun burn, nasal discharge
8	Weaning	second visit	≥ 4 months	10	composite	meat_breed	high_rainfall	Prime_lamb	2.25	0	0	1	0	0	1	1	0	1	0	0	0	0	1	0	1	0					0		Fleece rot (minor), sun burn
7	Pregnancy	second visit	≥ 4 months	114	composite	meat_breed	wheat_sheep	Prime_lamb	2.75	1	0	0	0	1	0	0	0	0	0	0	0	0	0	1	0	0			1	1	0	(score 1)
7	Pregnancy	second visit	≥ 4 months	115	composite	meat_breed	wheat_sheep	Prime_lamb	3.25	1	0	0	0	1	0	0	0	1	0	0	0	0	1	1	0	0					0		sun burn
7	Pregnancy	second visit	≥ 4 months	116	composite	meat_breed	wheat_sheep	Prime_lamb	2.5	0	0	0	0	1	0	0	0	0	0	0	0	0	0	1	0	0					0
7	Pregnancy	second visit	≥ 4 months	117	composite	meat_breed	wheat_sheep	Prime_lamb	3	1	0	0	1	1	0	0	0	1	0	0	0	0	1	1	2	0					0		sun burn
7	Pregnancy	second visit	≥ 4 months	118	composite	meat_breed	wheat_sheep	Prime_lamb	2.75	1	0	0	0	1	0	0	0	0	0	0	0	0	0	1	1	0					0
7	Pregnancy	second visit	≥ 4 months	119	composite	meat_breed	wheat_sheep	Prime_lamb	3	1	0	0	1	1	0	0	0	1	0	0	0	0	1	1	1	0					0		sun burn
7	Pregnancy	second visit	≥ 4 months	120	composite	meat_breed	wheat_sheep	Prime_lamb	3.25	1	0	0	0	1	0	0	0	0	0	0	0	0	0	1	2	0					0
8	Weaning	second visit	≥ 4 months	12	composite	meat_breed	high_rainfall	Prime_lamb	1.75	0	0	1	0	0	1	1	0	0	0	0	0	0	0	0	1	0					0		Fleece rot (minor)
8	Weaning	second visit	≥ 4 months	14	composite	meat_breed	high_rainfall	Prime_lamb	2.75	1	0	0	0	1	1	1	0	1	0	0	0	0	1	0	0	0					0		Fleece rot (minor) sun burn,
7	Pregnancy	second visit	≥ 4 months	123	composite	meat_breed	wheat_sheep	Prime_lamb	3.5	0	0	0	0	1	0	0	0	1	0	0	0	0	1	1	0	0					0		sun burn
7	Pregnancy	second visit	≥ 4 months	124	composite	meat_breed	wheat_sheep	Prime_lamb	3.5	0	0	0	0	1	0	0	1	0	0	0	0	0	1	1	0	0					0		nose bleeding (unilateral)
7	Pregnancy	second visit	≥ 4 months	125	composite	meat_breed	wheat_sheep	Prime_lamb	3	1	0	0	1	1	0	0	0	0	0	0	0	0	0	1	0	0					0
7	Pregnancy	second visit	≥ 4 months	126	composite	meat_breed	wheat_sheep	Prime_lamb	3	1	0	0	1	1	0	0	0	0	0	0	0	0	0	1	0	0					0
8	Weaning	second visit	≥ 4 months	15	composite	meat_breed	high_rainfall	Prime_lamb	2.25	0	0	1	0	0	1	1	0	0	0	0	0	0	0	0	2	0					0		Fleece rot (moderate), signs of lice
7	Pregnancy	second visit	≥ 4 months	128	composite	meat_breed	wheat_sheep	Prime_lamb	3	1	0	0	1	1	0	0	0	0	0	0	0	0	0	1	1	0					0
7	Pregnancy	second visit	≥ 4 months	129	composite	meat_breed	wheat_sheep	Prime_lamb	3	1	0	0	1	1	0	0	0	0	0	0	0	0	0	1	0	0					0		Missing tip due to ear tag
8	Weaning	second visit	≥ 4 months	18	composite	meat_breed	high_rainfall	Prime_lamb	3.25	1	0	0	0	1	1	1	0	0	0	0	0	0	0	1	0	0					0		Fleece rot (minor), signs of lice
7	Pregnancy	second visit	≥ 4 months	131	composite	meat_breed	wheat_sheep	Prime_lamb	3.25	1	0	0	0	1	0	0	0	0	0	0	0	0	0	0	0	0					0
8	Weaning	second visit	≥ 4 months	26	composite	meat_breed	high_rainfall	Prime_lamb	2.5	0	0	0	0	1	1	1	2	0	0	0	0	0	1	1	0	0					0		Fleece rot (minor), abscess face (minor)
7	Pregnancy	second visit	≥ 4 months	133	composite	meat_breed	wheat_sheep	Prime_lamb	3.25	1	0	0	0	1	0	0	0	0	0	0	0	0	0	1	1	0					0
7	Pregnancy	second visit	≥ 4 months	134	composite	meat_breed	wheat_sheep	Prime_lamb	3	1	0	0	1	1	0	0	0	0	0	0	0	0	0	1	1	0					0
7	Pregnancy	second visit	≥ 4 months	135	composite	meat_breed	wheat_sheep	Prime_lamb	3.5	0	0	0	0	1	0	0	0	1	0	0	0	0	1	1	0	0					0		sun burn
7	Pregnancy	second visit	≥ 4 months	136	composite	meat_breed	wheat_sheep	Prime_lamb	3	1	0	0	1	1	0	0	0	0	0	0	0	0	0	0	1	0			1	1	0	(score 1)
19	Weaning	first visit	≥ 4 months	8	Poll Dorset	meat_breed	wheat_sheep	Prime_lamb	2.75	1	0	0	0	1	1	1	0	1	0	0	0	0	1	0	3	0	1	drafted for further inspection by the farmer			0		active dermatophilosis, sun burn (ears), nasal dsicharge (moderate)
7	Pregnancy	second visit	≥ 4 months	138	composite	meat_breed	wheat_sheep	Prime_lamb	2.25	0	0	1	0	0	0	0	0	0	0	0	0	0	0	1	1	0					0
7	Pregnancy	second visit	≥ 4 months	139	composite	meat_breed	wheat_sheep	Prime_lamb	3.25	1	0	0	0	1	0	0	0	1	0	0	0	0	1	1	0	0					0		sun burn
7	Pregnancy	second visit	≥ 4 months	140	composite	meat_breed	wheat_sheep	Prime_lamb	2.75	1	0	0	0	1	0	0	0	0	0	0	0	0	0	1	1	0					0
8	Weaning	second visit	≥ 4 months	31	composite	meat_breed	high_rainfall	Prime_lamb	2.25	0	0	1	0	0	1	1	0	1	0	0	0	0	1	0	2	0					0		Fleece rot (minor), sun burn (ears), signs of lice
7	Pregnancy	second visit	≥ 4 months	142	composite	meat_breed	wheat_sheep	Prime_lamb	3	1	0	0	1	1	0	0	0	0	0	0	0	0	0	0	0	0					0
7	Pregnancy	second visit	≥ 4 months	143	composite	meat_breed	wheat_sheep	Prime_lamb	3	1	0	0	1	1	0	0	0	0	0	0	0	0	0	1	2	0					0
7	Pregnancy	second visit	≥ 4 months	144	composite	meat_breed	wheat_sheep	Prime_lamb	3	1	0	0	1	1	0	0	0	0	0	0	0	0	0	1	1	0			1	1	0	(score 1)
7	Pregnancy	second visit	≥ 4 months	145	composite	meat_breed	wheat_sheep	Prime_lamb	3.25	1	0	0	0	1	0	0	0	0	0	0	0	0	0	1	1	0					0
7	Pregnancy	second visit	≥ 4 months	146	composite	meat_breed	wheat_sheep	Prime_lamb	1.75	0	0	1	0	0	0	0	0	0	0	0	0	1	1	1	1	0					0		old cut (minor)
7	Pregnancy	second visit	≥ 4 months	147	composite	meat_breed	wheat_sheep	Prime_lamb	3	1	0	0	1	1	0	0	0	0	0	0	0	0	0	1	1	0					0
7	Pregnancy	second visit	≥ 4 months	148	composite	meat_breed	wheat_sheep	Prime_lamb	3.5	0	0	0	0	1	0	0	0	0	0	0	0	0	0	1	1	0					0
7	Pregnancy	second visit	≥ 4 months	149	composite	meat_breed	wheat_sheep	Prime_lamb	2.75	1	0	0	0	1	0	0	0	0	0	0	0	0	0	1	0	0					0
7	Pregnancy	second visit	≥ 4 months	150	composite	meat_breed	wheat_sheep	Prime_lamb	3.5	0	0	0	0	1	0	0	0	0	0	0	0	0	0	1	0	0					0
7	Pregnancy	second visit	≥ 4 months	151	composite	meat_breed	wheat_sheep	Prime_lamb	3	1	0	0	1	1	0	0	0	0	0	0	0	0	0	1	0	0					0		minor nasal discharge.
7	Pregnancy	second visit	≥ 4 months	152	composite	meat_breed	wheat_sheep	Prime_lamb	3	1	0	0	1	1	0	0	0	0	0	0	0	0	0	1	2	0					0
7	Pregnancy	second visit	≥ 4 months	153	composite	meat_breed	wheat_sheep	Prime_lamb	3.25	1	0	0	0	1	0	0	0	0	0	0	0	0	0	1	0	0					0
7	Pregnancy	second visit	≥ 4 months	154	composite	meat_breed	wheat_sheep	Prime_lamb	3	1	0	0	1	1	0	0	0	0	0	0	0	0	0	1	1	0					0
7	Pregnancy	second visit	≥ 4 months	155	composite	meat_breed	wheat_sheep	Prime_lamb	3	1	0	0	1	1	0	0	0	0	0	0	0	0	0	1	0	0					0		nasal discharge moderate/severe
7	Pregnancy	second visit	≥ 4 months	156	composite	meat_breed	wheat_sheep	Prime_lamb	3	1	0	0	1	1	0	0	0	0	0	0	0	0	0	1	0	0					0
7	Pregnancy	second visit	≥ 4 months	157	composite	meat_breed	wheat_sheep	Prime_lamb	3.5	0	0	0	0	1	0	0	0	0	0	0	0	0	0	1	0	0					0
8	Weaning	second visit	≥ 4 months	32	composite	meat_breed	high_rainfall	Prime_lamb	3	1	0	0	1	1	1	1	0	0	0	0	0	0	0	1	0	0					0		Fleece rot (minor), signs of lice
19	Weaning	first visit	≥ 4 months	10	Poll Dorset	meat_breed	wheat_sheep	Prime_lamb	2	0	0	1	0	0	1	1	0	0	0	0	0	0	0	0	2	0	1	drafted for further inspection by the farmer			0		active dermatophilosis, low condition
7	Pregnancy	second visit	≥ 4 months	160	composite	meat_breed	wheat_sheep	Prime_lamb	3.25	1	0	0	0	1	0	0	0	0	0	0	0	0	0	1	1	0					0
7	Pregnancy	second visit	≥ 4 months	161	composite	meat_breed	wheat_sheep	Prime_lamb	3	1	0	0	1	1	0	0	0	0	0	0	0	0	0	1	0	0					0
7	Pregnancy	second visit	≥ 4 months	162	composite	meat_breed	wheat_sheep	Prime_lamb	3.25	1	0	0	0	1	0	0	0	0	0	0	0	0	0	1	1	0					0
7	Pregnancy	second visit	≥ 4 months	163	composite	meat_breed	wheat_sheep	Prime_lamb	3.75	0	1	0	0	0	0	0	0	0	0	0	0	0	0	1	0	0					0
7	Pregnancy	second visit	≥ 4 months	164	composite	meat_breed	wheat_sheep	Prime_lamb	3.25	1	0	0	0	1	0	0	0	0	0	0	0	0	0	0	0	0					0		scabs on tail
7	Pregnancy	second visit	≥ 4 months	165	composite	meat_breed	wheat_sheep	Prime_lamb	3	1	0	0	1	1	0	0	0	0	0	0	0	0	0	1	0	0					0		nasal discharge (moderate)
7	Pregnancy	second visit	≥ 4 months	166	composite	meat_breed	wheat_sheep	Prime_lamb	3	1	0	0	1	1	0	0	0	0	0	0	0	0	0	1	0	0					0
7	Pregnancy	second visit	≥ 4 months	167	composite	meat_breed	wheat_sheep	Prime_lamb	3.25	1	0	0	0	1	0	0	0	0	0	0	0	0	0	1	0	0					0		nasal discharge
7	Pregnancy	second visit	≥ 4 months	168	composite	meat_breed	wheat_sheep	Prime_lamb	3	1	0	0	1	1	0	0	0	0	0	0	0	0	0	1	0	0					0
7	Pregnancy	second visit	≥ 4 months	169	composite	meat_breed	wheat_sheep	Prime_lamb	3	1	0	0	1	1	0	0	0	0	0	0	0	0	0	1	1	0					0		scabs on tail
8	Weaning	second visit	≥ 4 months	44	composite	meat_breed	high_rainfall	Prime_lamb	2.25	0	0	1	0	0	1	1	0	0	0	0	0	0	0	1	2	0					0		Fleece rot (minor), signs if lice
7	Pregnancy	second visit	≥ 4 months	171	composite	meat_breed	wheat_sheep	Prime_lamb	2.75	1	0	0	0	1	0	0	0	0	0	0	0	0	0	1	0	0					0
7	Pregnancy	second visit	≥ 4 months	172	composite	meat_breed	wheat_sheep	Prime_lamb	3	1	0	0	1	1	0	0	0	0	0	0	0	0	0	1	2	0					0		Missing tip due to ear tag
7	Pregnancy	second visit	≥ 4 months	173	composite	meat_breed	wheat_sheep	Prime_lamb	3.5	0	0	0	0	1	0	0	0	0	0	0	0	0	0	1	1	0					0
19	Weaning	first visit	≥ 4 months	19	Poll Dorset	meat_breed	wheat_sheep	Prime_lamb	3.25	1	0	0	0	1	0	0	0	0	0	0	0	0	0	1	0	0	1	drafted for further inspection by the farmer	1	2	1	(score 2)	Lameness
7	Pregnancy	second visit	≥ 4 months	175	composite	meat_breed	wheat_sheep	Prime_lamb	3.25	1	0	0	0	1	0	0	0	1	0	0	0	0	1	1	0	0					0		sun burn
7	Pregnancy	second visit	≥ 4 months	176	composite	meat_breed	wheat_sheep	Prime_lamb	3.25	1	0	0	0	1	0	0	0	0	0	0	0	0	0	1	1	0					0
7	Pregnancy	second visit	≥ 4 months	177	composite	meat_breed	wheat_sheep	Prime_lamb	3.25	1	0	0	0	1	0	0	0	0	0	0	0	0	0	1	0	0			1	1	0	(score 1)
7	Pregnancy	second visit	≥ 4 months	178	composite	meat_breed	wheat_sheep	Prime_lamb	3.5	0	0	0	0	1	0	0	0	0	0	0	0	0	0	1	0	0					0		Missing tip due to ear tag
7	Pregnancy	second visit	≥ 4 months	179	composite	meat_breed	wheat_sheep	Prime_lamb	3	1	0	0	1	1	0	0	1	0	0	0	0	0	1	1	1	0					0		abscess (medium)
7	Pregnancy	second visit	≥ 4 months	180	composite	meat_breed	wheat_sheep	Prime_lamb	3.25	1	0	0	0	1	0	0	0	0	0	0	0	0	0	1	0	0					0		nasal discharge
7	Pregnancy	second visit	≥ 4 months	181	composite	meat_breed	wheat_sheep	Prime_lamb	3.5	0	0	0	0	1	0	0	0	0	0	0	0	0	0	1	1	0					0
7	Pregnancy	second visit	≥ 4 months	182	composite	meat_breed	wheat_sheep	Prime_lamb	3	1	0	0	1	1	0	0	0	0	0	0	0	0	0	1	0	0					0
7	Pregnancy	second visit	≥ 4 months	183	composite	meat_breed	wheat_sheep	Prime_lamb	3	1	0	0	1	1	0	0	0	0	0	0	0	0	0	1	0	0					0
7	Pregnancy	second visit	≥ 4 months	184	composite	meat_breed	wheat_sheep	Prime_lamb	3	1	0	0	1	1	0	0	0	0	0	0	0	0	0	1	1	0					0
7	Pregnancy	second visit	≥ 4 months	185	composite	meat_breed	wheat_sheep	Prime_lamb	2.5	0	0	0	0	1	0	0	0	0	0	0	0	0	0	1	1	0					0
7	Pregnancy	second visit	≥ 4 months	186	composite	meat_breed	wheat_sheep	Prime_lamb	2.75	1	0	0	0	1	0	0	0	0	0	0	0	0	0	1	0	0					0
7	Pregnancy	second visit	≥ 4 months	187	composite	meat_breed	wheat_sheep	Prime_lamb	3	1	0	0	1	1	0	0	0	0	0	0	0	0	0	1	0	0					0
7	Pregnancy	second visit	≥ 4 months	188	composite	meat_breed	wheat_sheep	Prime_lamb	3.25	1	0	0	0	1	0	0	0	0	0	0	0	0	0	1	0	0					0
7	Pregnancy	second visit	≥ 4 months	189	composite	meat_breed	wheat_sheep	Prime_lamb	3	1	0	0	1	1	0	0	0	0	0	0	0	0	0	1	2	0					0
7	Pregnancy	second visit	≥ 4 months	190	composite	meat_breed	wheat_sheep	Prime_lamb	3	1	0	0	1	1	0	0	0	1	0	0	0	0	1	1	1	0					0		sun burn
7	Pregnancy	second visit	≥ 4 months	191	composite	meat_breed	wheat_sheep	Prime_lamb	3	1	0	0	1	1	0	0	0	0	0	0	0	0	0	1	1	0					0		nasal discharge
7	Pregnancy	second visit	≥ 4 months	192	composite	meat_breed	wheat_sheep	Prime_lamb	3	1	0	0	1	1	0	0	0	0	0	0	0	0	0	1	0	0					0
7	Pregnancy	second visit	≥ 4 months	193	composite	meat_breed	wheat_sheep	Prime_lamb	3	1	0	0	1	1	0	0	0	0	0	0	0	0	0	1	2	0					0
7	Pregnancy	second visit	≥ 4 months	194	composite	meat_breed	wheat_sheep	Prime_lamb	3.5	0	0	0	0	1	0	0	0	0	0	0	0	0	0	1	2	0					0
7	Pregnancy	second visit	≥ 4 months	195	composite	meat_breed	wheat_sheep	Prime_lamb	3.25	1	0	0	0	1	0	0	0	0	0	0	0	0	0	1	1	0					0
7	Pregnancy	second visit	≥ 4 months	196	composite	meat_breed	wheat_sheep	Prime_lamb	3	1	0	0	1	1	0	0	0	0	0	0	0	0	0	1	2	0					0		nasal discharge
7	Pregnancy	second visit	≥ 4 months	197	composite	meat_breed	wheat_sheep	Prime_lamb	3.25	1	0	0	0	1	0	0	0	0	0	0	0	0	0	1	2	0					0
7	Pregnancy	second visit	≥ 4 months	198	composite	meat_breed	wheat_sheep	Prime_lamb	2.75	1	0	0	0	1	0	0	0	1	0	0	0	0	1	1	0	0					0		sun burn
7	Pregnancy	second visit	≥ 4 months	199	composite	meat_breed	wheat_sheep	Prime_lamb	3	1	0	0	1	1	0	0	0	0	0	0	0	0	0	1	1	0					0
7	Pregnancy	second visit	≥ 4 months	200	composite	meat_breed	wheat_sheep	Prime_lamb	2.75	1	0	0	0	1	0	0	0	0	0	0	0	0	0	1	0	0					0
8	Weaning	second visit	≥ 4 months	54	composite	meat_breed	high_rainfall	Prime_lamb	3	1	0	0	1	1	1	1	0	0	0	0	0	0	0	1	1	0					0		Fleece rot (minor), signs of lice
8	Weaning	second visit	≥ 4 months	55	composite	meat_breed	high_rainfall	Prime_lamb	2.5	0	0	0	0	1	1	1	0	0	0	0	0	0	0	1	2	0					0		Fleece rot (minor), signs of lice
8	Weaning	second visit	≥ 4 months	4	composite	meat_breed	high_rainfall	Prime_lamb	2.5	0	0	0	0	1	0	0	0	0	0	0	0	0	0	0	2	0					0
8	Weaning	second visit	≥ 4 months	57	composite	meat_breed	high_rainfall	Prime_lamb	3	1	0	0	1	1	1	1	0	0	0	0	0	0	0	0	0	0					0		Fleece rot (minor), sun burn (ears)
8	Weaning	second visit	≥ 4 months	6	composite	meat_breed	high_rainfall	Prime_lamb	2.5	0	0	0	0	1	0	0	0	1	0	0	0	0	1	1	0	0					0		sun burn
8	Weaning	second visit	≥ 4 months	58	composite	meat_breed	high_rainfall	Prime_lamb	2.75	1	0	0	0	1	1	1	0	1	0	0	0	0	1	1	0	0					0		Fleece rot (minor), sun burn (ears)
8	Weaning	second visit	≥ 4 months	63	composite	meat_breed	high_rainfall	Prime_lamb	3	1	0	0	1	1	1	1	0	0	0	0	0	0	0	0	2	0					0		Fleece rot (minor), signs of lice
8	Weaning	second visit	≥ 4 months	68	composite	meat_breed	high_rainfall	Prime_lamb	2.5	0	0	0	0	1	1	1	0	0	0	0	0	0	0	0	1	0					0		Fleece rot (moderate)
8	Weaning	second visit	≥ 4 months	81	composite	meat_breed	high_rainfall	Prime_lamb	2.5	0	0	0	0	1	1	1	0	1	0	0	0	0	1	1	0	0					0		Fleece rot (minor), sun burn
8	Weaning	second visit	≥ 4 months	11	composite	meat_breed	high_rainfall	Prime_lamb	2.5	0	0	0	0	1	0	0	0	0	0	0	0	0	0	0	2	0					0
8	Weaning	second visit	≥ 4 months	88	composite	meat_breed	high_rainfall	Prime_lamb	2.5	0	0	0	0	1	1	1	0	0	0	0	0	0	0	0	0	0					0		Fleece rot (minor)
8	Weaning	second visit	≥ 4 months	13	composite	meat_breed	high_rainfall	Prime_lamb	2	0	0	1	0	0	0	0	0	0	0	0	0	0	0	1	0	0					0
8	Weaning	second visit	≥ 4 months	91	composite	meat_breed	high_rainfall	Prime_lamb	2.5	0	0	0	0	1	1	1	0	0	0	0	0	0	0	1	0	0					0		signs of lice
8	Weaning	second visit	≥ 4 months	92	composite	meat_breed	high_rainfall	Prime_lamb	2.75	1	0	0	0	1	1	1	0	0	0	0	0	0	0	0	2	0					0		signs of lice
8	Weaning	second visit	≥ 4 months	16	composite	meat_breed	high_rainfall	Prime_lamb	2.5	0	0	0	0	1	0	0	0	1	0	0	0	0	1	0	1	0					0		sun burn
8	Weaning	second visit	≥ 4 months	17	composite	meat_breed	high_rainfall	Prime_lamb	2.75	1	0	0	0	1	0	0	0	0	0	0	0	0	0	1	0	0					0
8	Weaning	second visit	≥ 4 months	93	composite	meat_breed	high_rainfall	Prime_lamb	3	1	0	0	1	1	1	1	0	0	0	0	0	0	0	0	0	0					0		signs of lice
8	Weaning	second visit	≥ 4 months	19	composite	meat_breed	high_rainfall	Prime_lamb	2.5	0	0	0	0	1	0	0	0	1	0	0	0	0	1	0	2	0					0		minor injury in face
8	Weaning	second visit	≥ 4 months	20	composite	meat_breed	high_rainfall	Prime_lamb	3.25	1	0	0	0	1	0	0	0	1	0	0	0	0	1	0	0	0					0		sun burn
8	Weaning	second visit	≥ 4 months	21	composite	meat_breed	high_rainfall	Prime_lamb	2.75	1	0	0	0	1	0	0	0	0	0	0	0	0	0	0	2	0					0
8	Weaning	second visit	≥ 4 months	22	composite	meat_breed	high_rainfall	Prime_lamb	2	0	0	1	0	0	0	0	0	0	0	0	0	0	0	1	0	0					0
8	Weaning	second visit	≥ 4 months	23	composite	meat_breed	high_rainfall	Prime_lamb	2.5	0	0	0	0	1	0	0	0	1	0	0	0	0	1	0	0	0					0		sun burn
8	Weaning	second visit	≥ 4 months	24	composite	meat_breed	high_rainfall	Prime_lamb	3.25	1	0	0	0	1	0	0	0	1	0	0	0	0	1	1	2	0					0		sun burn
8	Weaning	second visit	≥ 4 months	25	composite	meat_breed	high_rainfall	Prime_lamb	3	1	0	0	1	1	0	0	0	1	0	0	0	0	1	1	0	0					0		sun burn
8	Weaning	second visit	≥ 4 months	100	composite	meat_breed	high_rainfall	Prime_lamb	2.25	0	0	1	0	0	1	1	0	0	0	0	0	0	0	1	0	0					0		signs of lice
8	Weaning	second visit	≥ 4 months	27	composite	meat_breed	high_rainfall	Prime_lamb	2.25	0	0	1	0	0	0	0	0	1	0	0	0	0	1	1	0	0					0		sun burn
8	Weaning	second visit	≥ 4 months	28	composite	meat_breed	high_rainfall	Prime_lamb	3.25	1	0	0	0	1	0	0	0	0	0	0	0	0	0	1	0	0					0
8	Weaning	second visit	≥ 4 months	29	composite	meat_breed	high_rainfall	Prime_lamb	2.75	1	0	0	0	1	0	0	0	1	0	0	0	0	1	1	2	0					0		sun burn
8	Weaning	second visit	≥ 4 months	30	composite	meat_breed	high_rainfall	Prime_lamb	2.5	0	0	0	0	1	0	0	0	0	0	0	0	0	0	1	0	0					0
8	Pregnancy	first visit	≥ 4 months	138	composite	meat_breed	high_rainfall	Prime_lamb	2.5	0	0	0	0	1	1	1	0	0	0	0	0	0	0	1	0	0					0		Fleece rot (minor)
8	Pregnancy	first visit	≥ 4 months	148	composite	meat_breed	high_rainfall	Prime_lamb	3.25	1	0	0	0	1	1	1	0	0	0	0	0	0	0	1	0	0					0		Fleece rot (minor)
8	Weaning	second visit	≥ 4 months	33	composite	meat_breed	high_rainfall	Prime_lamb	1.75	0	0	1	0	0	0	0	0	0	0	0	0	0	0	0	2	0					0
8	Weaning	second visit	≥ 4 months	34	composite	meat_breed	high_rainfall	Prime_lamb	2.75	1	0	0	0	1	0	0	0	0	0	0	0	0	0	0	1	0					0
8	Weaning	second visit	≥ 4 months	35	composite	meat_breed	high_rainfall	Prime_lamb	2.5	0	0	0	0	1	0	0	0	1	0	0	0	0	1	0	0	0					0		sun burn
8	Weaning	second visit	≥ 4 months	36	composite	meat_breed	high_rainfall	Prime_lamb	3.75	0	1	0	0	0	0	0	0	0	0	0	0	0	0	1	0	0					0
8	Weaning	second visit	≥ 4 months	37	composite	meat_breed	high_rainfall	Prime_lamb	3	1	0	0	1	1	0	0	0	1	0	0	0	0	1	0	0	0					0		sun burn
8	Weaning	second visit	≥ 4 months	38	composite	meat_breed	high_rainfall	Prime_lamb	2.75	1	0	0	0	1	0	0	0	0	0	0	0	0	0	0	2	0					0
8	Weaning	second visit	≥ 4 months	39	composite	meat_breed	high_rainfall	Prime_lamb	3	1	0	0	1	1	0	0	0	0	0	0	0	0	0	1	2	0					0
8	Weaning	second visit	≥ 4 months	40	composite	meat_breed	high_rainfall	Prime_lamb	3	1	0	0	1	1	0	0	0	0	0	0	0	0	0	1	2	0					0		laying down in the race
8	Weaning	second visit	≥ 4 months	41	composite	meat_breed	high_rainfall	Prime_lamb	3.25	1	0	0	0	1	0	0	0	0	0	0	0	0	0	1	0	0			1	1	0	(score 1)
8	Weaning	second visit	≥ 4 months	42	composite	meat_breed	high_rainfall	Prime_lamb	3	1	0	0	1	1	0	0	0	0	0	0	0	0	0	1	2	0					0
8	Weaning	second visit	≥ 4 months	43	composite	meat_breed	high_rainfall	Prime_lamb	2.75	1	0	0	0	1	0	0	0	0	0	0	0	0	0	0	0	0					0
8	Pregnancy	first visit	≥ 4 months	149	composite	meat_breed	high_rainfall	Prime_lamb	3	1	0	0	1	1	1	1	0	0	0	0	0	0	0	1	0	0					0		Fleece rot (minor)
8	Weaning	second visit	≥ 4 months	45	composite	meat_breed	high_rainfall	Prime_lamb	2.5	0	0	0	0	1	0	0	0	0	0	0	0	0	0	1	0	0					0
8	Weaning	second visit	≥ 4 months	46	composite	meat_breed	high_rainfall	Prime_lamb	3	1	0	0	1	1	0	0	0	0	0	0	0	0	0	0	1	0					0
8	Weaning	second visit	≥ 4 months	47	composite	meat_breed	high_rainfall	Prime_lamb	2.25	0	0	1	0	0	0	0	0	0	0	0	2	0	1	1	0	0					0		minor cut (crutching)
8	Weaning	second visit	≥ 4 months	48	composite	meat_breed	high_rainfall	Prime_lamb	3.25	1	0	0	0	1	0	0	0	0	0	0	0	0	0	1	0	0					0
8	Weaning	second visit	≥ 4 months	49	composite	meat_breed	high_rainfall	Prime_lamb	2.5	0	0	0	0	1	0	0	0	1	0	0	0	0	1	0	1	0					0		sun burn
8	Weaning	second visit	≥ 4 months	50	composite	meat_breed	high_rainfall	Prime_lamb	2.5	0	0	0	0	1	0	0	0	0	0	0	0	0	0	1	0	0					0
8	Weaning	second visit	≥ 4 months	51	composite	meat_breed	high_rainfall	Prime_lamb	3	1	0	0	1	1	0	0	0	0	0	0	0	0	0	0	0	0					0
8	Weaning	second visit	≥ 4 months	52	composite	meat_breed	high_rainfall	Prime_lamb	2.75	1	0	0	0	1	0	0	0	0	0	0	0	0	0	0	3	0					0
8	Weaning	second visit	≥ 4 months	53	composite	meat_breed	high_rainfall	Prime_lamb	3.5	0	0	0	0	1	0	0	0	0	0	0	0	0	0	1	1	0					0
9	Weaning	second visit	0.5-4 months	2	composite	meat_breed	high_rainfall	Prime_lamb	2.25	0	0	1	0	0	1	1	0	0	0	0	0	0	0	1	0	0					0		signs of lice
9	Weaning	second visit	0.5-4 months	4	composite	meat_breed	high_rainfall	Prime_lamb	3	1	0	0	1	1	1	1	0	1	0	0	0	0	1	1	0	0					0		Fleece rot (minor), sun burn,
8	Weaning	second visit	≥ 4 months	56	composite	meat_breed	high_rainfall	Prime_lamb	2.25	0	0	1	0	0	0	0	0	0	0	0	0	0	0	0	1	0					0
9	Weaning	second visit	0.5-4 months	5	composite	meat_breed	high_rainfall	Prime_lamb	2.5	0	0	0	0	1	1	1	1	1	0	0	0	0	1	1	1	0					0		Fleece rot (minor), abscess (minor)
9	Weaning	second visit	0.5-4 months	6	composite	meat_breed	high_rainfall	Prime_lamb	3	1	0	0	1	1	1	1	0	1	0	0	0	0	1	1	0	0					0		Fleece rot (minor), sun burn
8	Weaning	second visit	≥ 4 months	59	composite	meat_breed	high_rainfall	Prime_lamb	3	1	0	0	1	1	0	0	0	1	0	0	0	0	1	1	1	0					0		sun burn
8	Weaning	second visit	≥ 4 months	60	composite	meat_breed	high_rainfall	Prime_lamb	2.5	0	0	0	0	1	0	0	0	0	0	0	0	0	0	0	1	0					0
8	Weaning	second visit	≥ 4 months	61	composite	meat_breed	high_rainfall	Prime_lamb	2.25	0	0	1	0	0	0	0	0	0	0	0	0	0	0	0	0	0					0
8	Weaning	second visit	≥ 4 months	62	composite	meat_breed	high_rainfall	Prime_lamb	2.25	0	0	1	0	0	0	0	0	1	0	0	0	0	1	0	0	0					0		sun burn
9	Weaning	second visit	0.5-4 months	9	composite	meat_breed	high_rainfall	Prime_lamb	2.5	0	0	0	0	1	1	1	0	0	0	0	0	0	0	1	1	0					0		Fleece rot (moderate), sun burn, nasal discharge
8	Weaning	second visit	≥ 4 months	64	composite	meat_breed	high_rainfall	Prime_lamb	2.75	1	0	0	0	1	0	0	0	0	0	0	0	0	0	1	0	0					0
8	Weaning	second visit	≥ 4 months	65	composite	meat_breed	high_rainfall	Prime_lamb	2.25	0	0	1	0	0	0	0	0	1	0	0	0	0	1	0	0	0					0		sun burn
8	Weaning	second visit	≥ 4 months	66	composite	meat_breed	high_rainfall	Prime_lamb	2.75	1	0	0	0	1	0	0	0	0	0	0	0	0	0	0	0	0					0
8	Weaning	second visit	≥ 4 months	67	composite	meat_breed	high_rainfall	Prime_lamb	3	1	0	0	1	1	0	0	0	0	0	0	0	0	0	1	0	0					0
9	Weaning	second visit	0.5-4 months	10	composite	meat_breed	high_rainfall	Prime_lamb	2.5	0	0	0	0	1	1	1	0	1	0	0	0	0	1	1	2	0					0		Fleece rot (minor), sun burn
8	Weaning	second visit	≥ 4 months	69	composite	meat_breed	high_rainfall	Prime_lamb	3	1	0	0	1	1	0	0	0	0	0	0	0	0	0	0	0	0					0
8	Weaning	second visit	≥ 4 months	70	composite	meat_breed	high_rainfall	Prime_lamb	2.75	1	0	0	0	1	0	0	0	0	0	0	0	0	0	0	1	0					0
8	Weaning	second visit	≥ 4 months	71	composite	meat_breed	high_rainfall	Prime_lamb	3.25	1	0	0	0	1	0	0	0	0	0	0	0	0	0	1	2	0					0
8	Weaning	second visit	≥ 4 months	72	composite	meat_breed	high_rainfall	Prime_lamb	3	1	0	0	1	1	0	0	0	0	0	0	0	0	0	1	1	0					0
8	Weaning	second visit	≥ 4 months	73	composite	meat_breed	high_rainfall	Prime_lamb	2.5	0	0	0	0	1	0	0	0	1	0	0	0	0	1	0	2	0					0		sun burn
8	Weaning	second visit	≥ 4 months	74	composite	meat_breed	high_rainfall	Prime_lamb	2	0	0	1	0	0	0	0	0	1	0	0	0	0	1	0	1	0					0		sun burn
8	Weaning	second visit	≥ 4 months	75	composite	meat_breed	high_rainfall	Prime_lamb	2.5	0	0	0	0	1	0	0	0	0	0	0	0	0	0	0	0	0					0
19	Weaning	first visit	≥ 4 months	37	Poll Dorset	meat_breed	wheat_sheep	Prime_lamb	2.5	0	0	0	0	1	1	1	0	0	0	0	0	0	0	1	2	0	1	drafted for further inspection by the farmer			0		old signs of dermatophilosis
8	Weaning	second visit	≥ 4 months	77	composite	meat_breed	high_rainfall	Prime_lamb	2.75	1	0	0	0	1	0	0	0	1	0	0	0	0	1	0	0	0					0		sun burn, pink around the eye
8	Weaning	second visit	≥ 4 months	78	composite	meat_breed	high_rainfall	Prime_lamb	2.75	1	0	0	0	1	0	0	0	0	0	0	0	0	0	0	0	0					0
8	Weaning	second visit	≥ 4 months	79	composite	meat_breed	high_rainfall	Prime_lamb	2.5	0	0	0	0	1	0	0	0	0	0	0	0	0	0	1	0	0					0
8	Weaning	second visit	≥ 4 months	80	composite	meat_breed	high_rainfall	Prime_lamb	2.5	0	0	0	0	1	0	0	0	0	0	0	0	0	0	0	0	0					0
9	Weaning	second visit	0.5-4 months	11	composite	meat_breed	high_rainfall	Prime_lamb	2.5	0	0	0	0	1	0	0	0	1	0	0	0	0	1	1	1	0					0		Fleece rot (minor), sun burn, nasal discharge
8	Weaning	second visit	≥ 4 months	82	composite	meat_breed	high_rainfall	Prime_lamb	2.5	0	0	0	0	1	0	0	0	0	0	0	0	0	0	1	2	0					0
8	Weaning	second visit	≥ 4 months	83	composite	meat_breed	high_rainfall	Prime_lamb	2.5	0	0	0	0	1	0	0	0	1	0	0	0	0	1	1	0	0					0		sun burn
8	Weaning	second visit	≥ 4 months	84	composite	meat_breed	high_rainfall	Prime_lamb	2.5	0	0	0	0	1	0	0	0	1	0	0	0	0	1	1	0	0					0		sun burn
8	Weaning	second visit	≥ 4 months	85	composite	meat_breed	high_rainfall	Prime_lamb	2.75	1	0	0	0	1	0	0	0	0	0	0	0	0	0	1	3	0					0
8	Weaning	second visit	≥ 4 months	86	composite	meat_breed	high_rainfall	Prime_lamb	3	1	0	0	1	1	0	0	0	0	0	0	0	0	0	1	2	0					0
8	Weaning	second visit	≥ 4 months	87	composite	meat_breed	high_rainfall	Prime_lamb	2.5	0	0	0	0	1	0	0	0	0	0	0	0	0	0	0	0	0					0
9	Weaning	second visit	0.5-4 months	15	composite	meat_breed	high_rainfall	Prime_lamb	3	1	0	0	1	1	1	1	0	1	0	0	0	0	1	1	0	0					0		Fleece rot (moderate), sun burn
8	Weaning	second visit	≥ 4 months	89	composite	meat_breed	high_rainfall	Prime_lamb	2.25	0	0	1	0	0	0	0	0	1	0	0	0	0	1	0	1	0					0		sun burn
8	Weaning	second visit	≥ 4 months	90	composite	meat_breed	high_rainfall	Prime_lamb	2.5	0	0	0	0	1	0	0	0	0	0	0	0	0	0	1	0	0					0
9	Weaning	second visit	0.5-4 months	16	composite	meat_breed	high_rainfall	Prime_lamb	2.75	1	0	0	0	1	1	1	0	1	0	0	0	0	1	1	0	0					0		Fleece rot (moderate), nasal discharge, sun burn
9	Weaning	second visit	0.5-4 months	17	composite	meat_breed	high_rainfall	Prime_lamb	3.25	1	0	0	0	1	1	1	0	1	0	0	0	0	1	0	0	0					0		Fleece rot (minor), sun burn
9	Weaning	second visit	0.5-4 months	18	composite	meat_breed	high_rainfall	Prime_lamb	3	1	0	0	1	1	1	1	0	0	0	0	0	0	0	1	0	0			1	1	0	(score 1)	Fleece rot (minor), nasal discharge
8	Weaning	second visit	≥ 4 months	94	composite	meat_breed	high_rainfall	Prime_lamb	2.5	0	0	0	0	1	0	0	0	0	0	0	0	0	0	1	2	0					0
8	Weaning	second visit	≥ 4 months	95	composite	meat_breed	high_rainfall	Prime_lamb	2.5	0	0	0	0	1	0	0	0	0	0	0	0	0	0	1	1	0					0
8	Weaning	second visit	≥ 4 months	96	composite	meat_breed	high_rainfall	Prime_lamb	2.5	0	0	0	0	1	0	0	0	0	0	0	0	0	0	0	1	0					0
8	Weaning	second visit	≥ 4 months	97	composite	meat_breed	high_rainfall	Prime_lamb	2.5	0	0	0	0	1	0	0	0	0	0	0	0	0	0	1	0	0					0
8	Weaning	second visit	≥ 4 months	98	composite	meat_breed	high_rainfall	Prime_lamb	3	1	0	0	1	1	0	0	0	0	0	0	0	0	0	1	1	0					0
8	Weaning	second visit	≥ 4 months	99	composite	meat_breed	high_rainfall	Prime_lamb	3.25	1	0	0	0	1	0	0	0	0	0	0	0	0	0	1	0	0					0
9	Weaning	second visit	0.5-4 months	19	composite	meat_breed	high_rainfall	Prime_lamb	3	1	0	0	1	1	1	1	0	0	0	0	0	0	0	1	0	0			1	1	0	(score 1)	Fleece rot (minor), nasal discharge
8	Pregnancy	first visit	≥ 4 months	101	composite	meat_breed	high_rainfall	Prime_lamb	3.25	1	0	0	0	1	0	0	0	0	0	0	0	0	0	1	0	0					0		All ewe very dirty fleece cleanliness score between 2-3
8	Pregnancy	first visit	≥ 4 months	102	composite	meat_breed	high_rainfall	Prime_lamb	3	1	0	0	1	1	0	0	0	0	0	0	0	0	0	1	0	0					0
8	Pregnancy	first visit	≥ 4 months	103	composite	meat_breed	high_rainfall	Prime_lamb	2.75	1	0	0	0	1	0	0	0	0	0	0	0	0	0	1	2	0					0
8	Pregnancy	first visit	≥ 4 months	104	composite	meat_breed	high_rainfall	Prime_lamb	2.5	0	0	0	0	1	0	0	0	0	0	0	0	0	0	1	0	0					0
8	Pregnancy	first visit	≥ 4 months	105	composite	meat_breed	high_rainfall	Prime_lamb	3.5	0	0	0	0	1	0	0	0	0	0	0	0	0	0	1	0	0					0
8	Pregnancy	first visit	≥ 4 months	106	composite	meat_breed	high_rainfall	Prime_lamb	3	1	0	0	1	1	0	0	0	0	0	0	0	0	0	1	0	0					0
8	Pregnancy	first visit	≥ 4 months	107	composite	meat_breed	high_rainfall	Prime_lamb	2.75	1	0	0	0	1	0	0	0	0	0	0	0	0	0	1	0	0					0
8	Pregnancy	first visit	≥ 4 months	108	composite	meat_breed	high_rainfall	Prime_lamb	2.5	0	0	0	0	1	0	0	0	0	0	0	0	0	0	1	2	0					0
8	Pregnancy	first visit	≥ 4 months	109	composite	meat_breed	high_rainfall	Prime_lamb	3.25	1	0	0	0	1	0	0	0	0	0	0	0	0	0	1	0	0					0
8	Pregnancy	first visit	≥ 4 months	110	composite	meat_breed	high_rainfall	Prime_lamb	3.25	1	0	0	0	1	0	0	0	0	0	0	0	0	0	0	0	0					0
8	Pregnancy	first visit	≥ 4 months	111	composite	meat_breed	high_rainfall	Prime_lamb	2.5	0	0	0	0	1	0	0	0	0	0	0	0	0	0	0	0	0					0
8	Pregnancy	first visit	≥ 4 months	112	composite	meat_breed	high_rainfall	Prime_lamb	3.5	0	0	0	0	1	0	0	0	0	0	0	0	0	0	0	0	0					0
8	Pregnancy	first visit	≥ 4 months	117	composite	meat_breed	high_rainfall	Prime_lamb	3.5	0	0	0	0	1	0	0	0	0	0	0	0	0	0	0	0	0					0
8	Pregnancy	first visit	≥ 4 months	118	composite	meat_breed	high_rainfall	Prime_lamb	3	1	0	0	1	1	0	0	0	0	0	0	0	0	0	1	0	0					0
8	Pregnancy	first visit	≥ 4 months	119	composite	meat_breed	high_rainfall	Prime_lamb	3.5	0	0	0	0	1	0	0	0	0	0	0	0	0	0	0	0	0					0
8	Pregnancy	first visit	≥ 4 months	120	composite	meat_breed	high_rainfall	Prime_lamb	3.25	1	0	0	0	1	0	0	0	0	0	0	0	0	0	1	0	0					0
8	Pregnancy	first visit	≥ 4 months	121	composite	meat_breed	high_rainfall	Prime_lamb	3	1	0	0	1	1	0	0	0	0	0	0	0	0	0	0	0	0					0
8	Pregnancy	first visit	≥ 4 months	122	composite	meat_breed	high_rainfall	Prime_lamb	3	1	0	0	1	1	0	0	0	0	0	0	0	0	0	1	0	0					0
8	Pregnancy	first visit	≥ 4 months	123	composite	meat_breed	high_rainfall	Prime_lamb	2.75	1	0	0	0	1	0	0	0	0	0	0	0	0	0	1	0	0					0
8	Pregnancy	first visit	≥ 4 months	124	composite	meat_breed	high_rainfall	Prime_lamb	3.5	0	0	0	0	1	0	0	0	0	0	0	0	0	0	1	0	0					0
8	Pregnancy	first visit	≥ 4 months	125	composite	meat_breed	high_rainfall	Prime_lamb	3.75	0	1	0	0	0	0	0	0	0	0	0	0	0	0	1	0	0					0
8	Pregnancy	first visit	≥ 4 months	126	composite	meat_breed	high_rainfall	Prime_lamb	2.25	0	0	1	0	0	0	0	0	0	0	0	0	0	0	0	0	0					0
8	Pregnancy	first visit	≥ 4 months	127	composite	meat_breed	high_rainfall	Prime_lamb	2.5	0	0	0	0	1	0	0	0	0	0	0	0	0	0	1	1	0					0
8	Pregnancy	first visit	≥ 4 months	128	composite	meat_breed	high_rainfall	Prime_lamb	3.5	0	0	0	0	1	0	0	0	0	0	0	0	0	0	1	0	0					0
8	Pregnancy	first visit	≥ 4 months	129	composite	meat_breed	high_rainfall	Prime_lamb	2.75	1	0	0	0	1	0	0	0	0	0	0	0	0	0	1	0	0					0
8	Pregnancy	first visit	≥ 4 months	130	composite	meat_breed	high_rainfall	Prime_lamb	3	1	0	0	1	1	0	0	0	0	0	0	0	0	0	1	0	0					0
8	Pregnancy	first visit	≥ 4 months	131	composite	meat_breed	high_rainfall	Prime_lamb	3	1	0	0	1	1	0	0	0	0	0	0	0	0	0	1	1	0					0
8	Pregnancy	first visit	≥ 4 months	132	composite	meat_breed	high_rainfall	Prime_lamb	3.75	0	1	0	0	0	0	0	0	0	0	0	0	0	0	1	0	0					0
8	Pregnancy	first visit	≥ 4 months	133	composite	meat_breed	high_rainfall	Prime_lamb	3.5	0	0	0	0	1	0	0	0	0	0	0	0	0	0	1	0	0					0
8	Pregnancy	first visit	≥ 4 months	134	composite	meat_breed	high_rainfall	Prime_lamb	2.75	1	0	0	0	1	0	0	0	0	0	0	0	0	0	1	0	0					0
8	Pregnancy	first visit	≥ 4 months	135	composite	meat_breed	high_rainfall	Prime_lamb	3.5	0	0	0	0	1	0	0	0	0	0	0	0	0	0	1	2	0					0
8	Pregnancy	first visit	≥ 4 months	136	composite	meat_breed	high_rainfall	Prime_lamb	3	1	0	0	1	1	0	0	0	0	0	0	0	0	0	1	1	0					0
8	Pregnancy	first visit	≥ 4 months	137	composite	meat_breed	high_rainfall	Prime_lamb	2.5	0	0	0	0	1	0	0	0	0	0	0	0	0	0	1	0	0					0
9	Weaning	second visit	0.5-4 months	20	composite	meat_breed	high_rainfall	Prime_lamb	3.5	0	0	0	0	1	1	1	0	1	0	0	0	0	1	1	0	0					0		Fleece rot (minor), sun burn, nasal discharge
8	Pregnancy	first visit	≥ 4 months	139	composite	meat_breed	high_rainfall	Prime_lamb	3	1	0	0	1	1	0	0	0	0	0	0	0	0	0	1	0	0					0
8	Pregnancy	first visit	≥ 4 months	143	composite	meat_breed	high_rainfall	Prime_lamb	3	1	0	0	1	1	0	0	0	0	0	0	0	0	0	1	0	0					0
8	Pregnancy	first visit	≥ 4 months	144	composite	meat_breed	high_rainfall	Prime_lamb	3.75	0	1	0	0	0	0	0	0	0	0	0	0	0	0	1	0	0					0
8	Pregnancy	first visit	≥ 4 months	145	composite	meat_breed	high_rainfall	Prime_lamb	3.25	1	0	0	0	1	0	0	0	0	0	0	0	0	0	1	0	0					0
8	Pregnancy	first visit	≥ 4 months	146	composite	meat_breed	high_rainfall	Prime_lamb	3	1	0	0	1	1	0	0	0	0	0	0	0	0	0	1	2	0					0
8	Pregnancy	first visit	≥ 4 months	147	composite	meat_breed	high_rainfall	Prime_lamb	2.5	0	0	0	0	1	0	0	0	0	0	0	0	0	0	1	0	0					0
9	Weaning	second visit	0.5-4 months	22	composite	meat_breed	high_rainfall	Prime_lamb	2.75	1	0	0	0	1	1	1	0	0	0	0	0	0	0	1	0	0					0		Fleece rot (minor)
9	Weaning	second visit	0.5-4 months	24	composite	meat_breed	high_rainfall	Prime_lamb	3.25	1	0	0	0	1	1	1	0	1	0	0	0	0	1	1	0	0					0		Fleece rot (minor), sun burn,
8	Pregnancy	first visit	≥ 4 months	150	composite	meat_breed	high_rainfall	Prime_lamb	3	1	0	0	1	1	0	0	0	0	0	0	0	0	0	1	0	0					0
8	Pregnancy	first visit	≥ 4 months	154	composite	meat_breed	high_rainfall	Prime_lamb	3	1	0	0	1	1	0	0	0	0	0	0	0	0	0	1	0	0					0
8	Pregnancy	first visit	≥ 4 months	155	composite	meat_breed	high_rainfall	Prime_lamb	3	1	0	0	1	1	0	0	0	0	0	0	0	0	0	1	0	0					0
8	Pregnancy	first visit	≥ 4 months	156	composite	meat_breed	high_rainfall	Prime_lamb	3.25	1	0	0	0	1	0	0	0	0	0	0	0	0	0	1	0	0					0
8	Pregnancy	first visit	≥ 4 months	157	composite	meat_breed	high_rainfall	Prime_lamb	3	1	0	0	1	1	0	0	0	0	0	0	0	0	0	1	1	0					0
8	Pregnancy	first visit	≥ 4 months	158	composite	meat_breed	high_rainfall	Prime_lamb	3.5	0	0	0	0	1	0	0	0	0	0	0	0	0	0	1	0	0					0
8	Pregnancy	first visit	≥ 4 months	159	composite	meat_breed	high_rainfall	Prime_lamb	3.5	0	0	0	0	1	0	0	0	0	0	0	0	0	0	0	0	0					0
8	Pregnancy	first visit	≥ 4 months	160	composite	meat_breed	high_rainfall	Prime_lamb	3.5	0	0	0	0	1	0	0	0	0	1	0	0	0	1	1	1	0					0		old pink eye
8	Pregnancy	first visit	≥ 4 months	161	composite	meat_breed	high_rainfall	Prime_lamb	3.75	0	1	0	0	0	0	0	0	0	0	0	0	0	0	1	0	0					0
8	Pregnancy	first visit	≥ 4 months	162	composite	meat_breed	high_rainfall	Prime_lamb	3.5	0	0	0	0	1	0	0	0	0	0	0	0	0	0	1	0	0					0
8	Pregnancy	first visit	≥ 4 months	163	composite	meat_breed	high_rainfall	Prime_lamb	3.25	1	0	0	0	1	0	0	0	0	0	0	0	0	0	1	1	0					0
8	Pregnancy	first visit	≥ 4 months	164	composite	meat_breed	high_rainfall	Prime_lamb	3	1	0	0	1	1	0	0	0	0	0	0	0	0	0	0	0	0					0
8	Pregnancy	first visit	≥ 4 months	165	composite	meat_breed	high_rainfall	Prime_lamb	3	1	0	0	1	1	0	0	0	0	0	0	0	0	0	1	0	0					0
8	Pregnancy	first visit	≥ 4 months	166	composite	meat_breed	high_rainfall	Prime_lamb	3.5	0	0	0	0	1	0	0	0	0	0	0	0	0	0	1	0	0					0
8	Pregnancy	first visit	≥ 4 months	167	composite	meat_breed	high_rainfall	Prime_lamb	3.25	1	0	0	0	1	0	0	0	0	0	0	0	0	0	1	0	0					0
8	Pregnancy	first visit	≥ 4 months	168	composite	meat_breed	high_rainfall	Prime_lamb	3.5	0	0	0	0	1	0	0	0	0	0	0	0	0	0	1	0	0					0
8	Pregnancy	first visit	≥ 4 months	169	composite	meat_breed	high_rainfall	Prime_lamb	3.75	0	1	0	0	0	0	0	0	0	0	0	0	0	0	1	0	0					0
8	Pregnancy	first visit	≥ 4 months	170	composite	meat_breed	high_rainfall	Prime_lamb	3	1	0	0	1	1	0	0	0	0	0	0	0	0	0	0	1	0					0
8	Pregnancy	first visit	≥ 4 months	171	composite	meat_breed	high_rainfall	Prime_lamb	3.5	0	0	0	0	1	0	0	0	0	0	0	0	0	0	1	1	0					0
8	Pregnancy	first visit	≥ 4 months	172	composite	meat_breed	high_rainfall	Prime_lamb	3.5	0	0	0	0	1	0	0	0	0	0	0	0	0	0	1	1	0					0
8	Pregnancy	first visit	≥ 4 months	173	composite	meat_breed	high_rainfall	Prime_lamb	3.5	0	0	0	0	1	0	0	0	0	0	0	0	0	0	1	2	0					0
8	Pregnancy	first visit	≥ 4 months	174	composite	meat_breed	high_rainfall	Prime_lamb	3	1	0	0	1	1	0	0	0	0	0	0	0	0	0	1	2	0					0
8	Pregnancy	first visit	≥ 4 months	175	composite	meat_breed	high_rainfall	Prime_lamb	3.5	0	0	0	0	1	0	0	0	0	0	0	0	0	0	0	2	0					0
8	Pregnancy	first visit	≥ 4 months	176	composite	meat_breed	high_rainfall	Prime_lamb	3.5	0	0	0	0	1	0	0	0	0	0	0	0	0	0	1	1	0					0
8	Pregnancy	first visit	≥ 4 months	177	composite	meat_breed	high_rainfall	Prime_lamb	3.25	1	0	0	0	1	1	1	0	0	0	0	0	0	0	1	0	0					0		wool loss
8	Pregnancy	first visit	≥ 4 months	178	composite	meat_breed	high_rainfall	Prime_lamb	2.75	1	0	0	0	1	0	0	0	0	0	0	0	0	0	1	0	0					0
8	Pregnancy	first visit	≥ 4 months	179	composite	meat_breed	high_rainfall	Prime_lamb	3.5	0	0	0	0	1	0	0	0	0	0	0	0	0	0	1	2	0					0
8	Pregnancy	first visit	≥ 4 months	180	composite	meat_breed	high_rainfall	Prime_lamb	3.5	0	0	0	0	1	0	0	0	0	0	0	0	0	0	1	2	0					0
8	Pregnancy	first visit	≥ 4 months	181	composite	meat_breed	high_rainfall	Prime_lamb	3.75	0	1	0	0	0	0	0	0	0	0	0	0	0	0	1	0	0					0
8	Pregnancy	first visit	≥ 4 months	182	composite	meat_breed	high_rainfall	Prime_lamb	3.5	0	0	0	0	1	0	0	0	0	0	0	0	0	0	1	0	0					0
8	Pregnancy	first visit	≥ 4 months	183	composite	meat_breed	high_rainfall	Prime_lamb	3.75	0	1	0	0	0	0	0	0	0	0	0	0	0	0	1	0	0					0
8	Pregnancy	first visit	≥ 4 months	184	composite	meat_breed	high_rainfall	Prime_lamb	3	1	0	0	1	1	0	0	0	0	0	0	0	0	0	1	0	0					0
8	Pregnancy	first visit	≥ 4 months	185	composite	meat_breed	high_rainfall	Prime_lamb	3.5	0	0	0	0	1	0	0	0	0	0	0	0	0	0	1	0	0					0
8	Pregnancy	first visit	≥ 4 months	186	composite	meat_breed	high_rainfall	Prime_lamb	2.75	1	0	0	0	1	0	0	0	0	0	0	0	0	0	1	0	0					0
8	Pregnancy	first visit	≥ 4 months	187	composite	meat_breed	high_rainfall	Prime_lamb	3.5	0	0	0	0	1	0	0	0	0	0	0	0	0	0	1	0	0					0
8	Pregnancy	first visit	≥ 4 months	188	composite	meat_breed	high_rainfall	Prime_lamb	3.25	1	0	0	0	1	0	0	0	0	0	0	0	0	0	1	0	0					0
8	Pregnancy	first visit	≥ 4 months	189	composite	meat_breed	high_rainfall	Prime_lamb	3.25	1	0	0	0	1	0	0	0	0	0	0	0	0	0	1	0	0					0
8	Pregnancy	first visit	≥ 4 months	190	composite	meat_breed	high_rainfall	Prime_lamb	3	1	0	0	1	1	0	0	0	0	0	0	0	0	0	1	0	0					0
8	Pregnancy	first visit	≥ 4 months	192	composite	meat_breed	high_rainfall	Prime_lamb	3.5	0	0	0	0	1	0	0	0	0	0	0	0	0	0	1	0	0					0
8	Pregnancy	first visit	≥ 4 months	193	composite	meat_breed	high_rainfall	Prime_lamb	2.25	0	0	1	0	0	0	0	0	0	0	0	0	0	0	1	0	0					0
8	Pregnancy	first visit	≥ 4 months	194	composite	meat_breed	high_rainfall	Prime_lamb	3.25	1	0	0	0	1	0	0	0	0	0	0	0	0	0	1	0	0					0
8	Pregnancy	first visit	≥ 4 months	195	composite	meat_breed	high_rainfall	Prime_lamb	3.5	0	0	0	0	1	0	0	0	0	0	0	0	0	0	1	0	0					0
8	Pregnancy	first visit	≥ 4 months	196	composite	meat_breed	high_rainfall	Prime_lamb	3.5	0	0	0	0	1	0	0	0	0	0	0	0	0	0	1	0	0					0
8	Pregnancy	first visit	≥ 4 months	197	composite	meat_breed	high_rainfall	Prime_lamb	3.25	1	0	0	0	1	0	0	0	0	0	0	0	0	0	1	0	0					0
8	Pregnancy	first visit	≥ 4 months	198	composite	meat_breed	high_rainfall	Prime_lamb	2.75	1	0	0	0	1	0	0	0	0	0	0	0	0	0	1	0	0					0
8	Pregnancy	first visit	≥ 4 months	199	composite	meat_breed	high_rainfall	Prime_lamb	3.5	0	0	0	0	1	0	0	0	0	0	0	0	0	0	1	3	0					0
8	Pregnancy	first visit	≥ 4 months	200	composite	meat_breed	high_rainfall	Prime_lamb	3.25	1	0	0	0	1	0	0	0	0	0	0	0	0	0	1	2	0					0
9	Weaning	second visit	0.5-4 months	26	composite	meat_breed	high_rainfall	Prime_lamb	2.75	1	0	0	0	1	1	1	0	0	0	0	0	0	0	1	0	0					0		Fleece rot (minor)
9	Weaning	second visit	0.5-4 months	7	composite	meat_breed	high_rainfall	Prime_lamb	3.25	1	0	0	0	1	0	0	0	1	0	0	0	0	1	1	0	0					0		sun burn
9	Weaning	second visit	0.5-4 months	8	composite	meat_breed	high_rainfall	Prime_lamb	2.75	1	0	0	0	1	0	0	0	0	0	0	0	0	0	1	0	0					0
9	Weaning	second visit	0.5-4 months	27	composite	meat_breed	high_rainfall	Prime_lamb	2.5	0	0	0	0	1	1	1	0	1	0	0	0	0	1	1	0	0					0		Fleece rot (moderate), sun burn
9	Weaning	second visit	0.5-4 months	29	composite	meat_breed	high_rainfall	Prime_lamb	3	1	0	0	1	1	1	1	0	1	0	0	0	0	1	1	0	0					0		Fleece rot (moderate), sun burn severe,
9	Weaning	second visit	0.5-4 months	30	composite	meat_breed	high_rainfall	Prime_lamb	2.75	1	0	0	0	1	1	1	0	1	0	0	0	0	1	1	0	0					0		Fleece rot (moderate), sun burn
9	Weaning	second visit	0.5-4 months	12	composite	meat_breed	high_rainfall	Prime_lamb	3	1	0	0	1	1	0	0	0	1	0	0	0	0	1	1	0	0					0		sun burn
9	Weaning	second visit	0.5-4 months	13	composite	meat_breed	high_rainfall	Prime_lamb	2.75	1	0	0	0	1	0	0	0	0	0	0	0	0	0	1	0	0					0
9	Weaning	second visit	0.5-4 months	14	composite	meat_breed	high_rainfall	Prime_lamb	2.5	0	0	0	0	1	0	0	0	1	0	0	0	0	1	1	0	0					0		sun burn
9	Weaning	second visit	0.5-4 months	31	composite	meat_breed	high_rainfall	Prime_lamb	3.25	1	0	0	0	1	1	1	0	0	0	0	0	0	0	1	0	0					0		Fleece rot (moderate)
9	Weaning	second visit	0.5-4 months	33	composite	meat_breed	high_rainfall	Prime_lamb	2.75	1	0	0	0	1	1	1	0	1	0	0	0	0	1	1	0	0					0		Fleece rot (moderate), sun burn
9	Weaning	second visit	0.5-4 months	34	composite	meat_breed	high_rainfall	Prime_lamb	2.5	0	0	0	0	1	1	1	0	1	0	0	0	0	1	1	2	0					0		Fleece rot (minor), sun burn
9	Weaning	second visit	0.5-4 months	35	composite	meat_breed	high_rainfall	Prime_lamb	3.25	1	0	0	0	1	1	1	0	0	0	0	0	0	0	1	0	0					0		Fleece rot (moderate) nasal discharge
9	Weaning	second visit	0.5-4 months	36	composite	meat_breed	high_rainfall	Prime_lamb	2.5	0	0	0	0	1	1	1	0	1	0	0	0	0	1	1	0	0					0		Fleece rot (minor), sun burn,
9	Weaning	second visit	0.5-4 months	39	composite	meat_breed	high_rainfall	Prime_lamb	3	1	0	0	1	1	1	1	0	0	0	0	0	0	0	1	0	0					0		Fleece rot (minor)
9	Weaning	second visit	0.5-4 months	21	composite	meat_breed	high_rainfall	Prime_lamb	2.5	0	0	0	0	1	0	0	0	0	0	0	0	0	0	1	0	0					0
9	Weaning	second visit	0.5-4 months	40	composite	meat_breed	high_rainfall	Prime_lamb	3.5	0	0	0	0	1	1	1	0	1	0	0	0	0	1	1	0	0					0		Fleece rot (minor), sun burn, nasal discharge
9	Weaning	second visit	0.5-4 months	23	composite	meat_breed	high_rainfall	Prime_lamb	3	1	0	0	1	1	0	0	0	0	0	0	0	0	0	1	0	0			1	1	0	(score 1)
9	Weaning	second visit	0.5-4 months	41	composite	meat_breed	high_rainfall	Prime_lamb	2.5	0	0	0	0	1	1	1	0	1	0	0	0	0	1	1	1	0					0		Fleece rot (moderate), sun burn
9	Weaning	second visit	0.5-4 months	25	composite	meat_breed	high_rainfall	Prime_lamb	2.75	1	0	0	0	1	0	0	0	1	0	0	0	0	1	1	0	0					0		sun burn
9	Weaning	second visit	0.5-4 months	43	composite	meat_breed	high_rainfall	Prime_lamb	2.75	1	0	0	0	1	1	1	0	1	0	0	0	0	1	1	0	0					0		Fleece rot (moderate), ear tag injury
9	Weaning	second visit	0.5-4 months	44	composite	meat_breed	high_rainfall	Prime_lamb	3.75	0	1	0	0	0	1	1	0	1	0	0	0	0	1	1	0	0					0		Fleece rot (moderate), sun burn
9	Weaning	second visit	0.5-4 months	28	composite	meat_breed	high_rainfall	Prime_lamb	2.75	1	0	0	0	1	0	0	0	0	0	0	0	0	0	1	1	0					0
9	Weaning	second visit	0.5-4 months	47	composite	meat_breed	high_rainfall	Prime_lamb	3.25	1	0	0	0	1	1	1	0	1	0	0	0	0	1	1	0	0					0		Fleece rot (minor), sun burn,
9	Weaning	second visit	0.5-4 months	49	composite	meat_breed	high_rainfall	Prime_lamb	2.5	0	0	0	0	1	1	1	0	1	0	0	0	0	1	1	1	0					0		Fleece rot (minor), sun burn
9	Weaning	second visit	0.5-4 months	50	composite	meat_breed	high_rainfall	Prime_lamb	3.25	1	0	0	0	1	2	1	0	0	0	0	0	0	0	1	0	0					0		Fleece rot (severe)
9	Weaning	second visit	0.5-4 months	32	composite	meat_breed	high_rainfall	Prime_lamb	3.25	1	0	0	0	1	0	0	0	1	0	0	0	0	1	1	0	0					0		sun burn
9	Weaning	second visit	0.5-4 months	51	composite	meat_breed	high_rainfall	Prime_lamb	2.75	1	0	0	0	1	1	1	0	1	0	0	0	0	1	1	0	0					0		Fleece rot (moderate), sun burn
9	Weaning	second visit	0.5-4 months	52	composite	meat_breed	high_rainfall	Prime_lamb	2.5	0	0	0	0	1	1	1	0	1	0	0	0	0	1	1	2	0					0		Fleece rot (minor), sun burn
9	Weaning	second visit	0.5-4 months	53	composite	meat_breed	high_rainfall	Prime_lamb	3	1	0	0	1	1	1	1	0	1	0	0	0	0	1	1	0	0					0		Fleece rot (moderate), sun burn
9	Weaning	second visit	0.5-4 months	54	composite	meat_breed	high_rainfall	Prime_lamb	3.25	1	0	0	0	1	0	0	0	0	0	0	0	0	0	1	0	0					0		Fleece rot (minor), nasal discharge
9	Weaning	second visit	0.5-4 months	37	composite	meat_breed	high_rainfall	Prime_lamb	3	1	0	0	1	1	0	0	0	0	0	0	0	0	0	1	0	0			1	1	0	(score 1)
9	Weaning	second visit	0.5-4 months	38	composite	meat_breed	high_rainfall	Prime_lamb	3	1	0	0	1	1	0	0	0	1	0	0	0	0	1	1	0	0					0		sun burn
9	Weaning	second visit	0.5-4 months	55	composite	meat_breed	high_rainfall	Prime_lamb	3.25	1	0	0	0	1	0	0	0	0	0	0	0	0	0	1	0	0					0		Fleece rot (minor)
9	Weaning	second visit	0.5-4 months	56	composite	meat_breed	high_rainfall	Prime_lamb	2.5	0	0	0	0	1	0	0	0	1	0	0	0	0	1	1	0	0					0		Fleece rot (minor), sun burn
9	Weaning	second visit	0.5-4 months	57	composite	meat_breed	high_rainfall	Prime_lamb	2.5	0	0	0	0	1	0	0	0	1	0	0	0	0	1	1	2	0					0		Fleece rot (minor), sun burn
9	Weaning	second visit	0.5-4 months	42	composite	meat_breed	high_rainfall	Prime_lamb	3	1	0	0	1	1	0	0	0	0	0	0	0	0	0	1	2	0					0		nasal discharge
9	Weaning	second visit	0.5-4 months	58	composite	meat_breed	high_rainfall	Prime_lamb	2.75	1	0	0	0	1	0	0	0	1	0	0	0	0	1	1	2	0					0		Fleece rot (moderate), sun burn, nasal discharge
9	Weaning	second visit	0.5-4 months	61	composite	meat_breed	high_rainfall	Prime_lamb	3	1	0	0	1	1	0	0	0	1	0	0	0	0	1	1	1	0					0		Fleece rot (moderate), sun burn
9	Weaning	second visit	0.5-4 months	45	composite	meat_breed	high_rainfall	Prime_lamb	3.25	1	0	0	0	1	0	0	0	0	0	0	0	0	0	1	0	0					0
9	Weaning	second visit	0.5-4 months	46	composite	meat_breed	high_rainfall	Prime_lamb	3	1	0	0	1	1	0	0	0	1	0	0	0	0	1	1	2	0					0		sun burn
9	Weaning	second visit	0.5-4 months	64	composite	meat_breed	high_rainfall	Prime_lamb	3.25	1	0	0	0	1	0	0	0	1	0	0	0	0	1	1	0	0					0		Fleece rot (minor), sun burn
9	Weaning	second visit	0.5-4 months	48	composite	meat_breed	high_rainfall	Prime_lamb	3.25	1	0	0	0	1	0	0	0	1	0	0	0	0	1	1	1	0					0		sun burn
9	Weaning	second visit	0.5-4 months	66	composite	meat_breed	high_rainfall	Prime_lamb	3	1	0	0	1	1	0	0	0	1	0	0	0	0	1	1	0	0					0		Fleece rot (severe), sun burn
9	Weaning	second visit	0.5-4 months	68	composite	meat_breed	high_rainfall	Prime_lamb	2.75	1	0	0	0	1	1	1	0	1	0	0	0	0	1	1	0	0					0		Fleece rot (minor), sun burn
9	Weaning	second visit	0.5-4 months	69	composite	meat_breed	high_rainfall	Prime_lamb	2.75	1	0	0	0	1	1	1	0	1	0	0	0	0	1	1	0	0					0		Fleece rot (minor), severe sun burn
9	Weaning	second visit	0.5-4 months	70	composite	meat_breed	high_rainfall	Prime_lamb	3	1	0	0	1	1	1	1	0	0	1	0	0	0	1	1	0	0	1	ewes were left in the same group			0		Fleece rot (minor), active pink eye, nasal discharge (moderate/severe)
9	Weaning	second visit	0.5-4 months	72	composite	meat_breed	high_rainfall	Prime_lamb	3	1	0	0	1	1	1	1	0	1	0	0	0	0	1	1	0	0					0		Fleece rot (minor), abscess medium
9	Weaning	second visit	0.5-4 months	73	composite	meat_breed	high_rainfall	Prime_lamb	2.5	0	0	0	0	1	1	1	0	1	0	0	0	0	1	1	1	0					0		Fleece rot (minor), sun burn
9	Weaning	second visit	0.5-4 months	74	composite	meat_breed	high_rainfall	Prime_lamb	2.75	1	0	0	0	1	1	1	0	0	0	0	0	0	0	1	2	0					0		fleece rot (moderate) , nasal discharge
9	Weaning	second visit	0.5-4 months	79	composite	meat_breed	high_rainfall	Prime_lamb	2.5	0	0	0	0	1	1	1	0	0	0	0	0	0	0	1	0	0					0		Fleece rot (minor)
9	Weaning	second visit	0.5-4 months	81	composite	meat_breed	high_rainfall	Prime_lamb	3.25	1	0	0	0	1	1	1	0	1	0	0	0	0	1	1	0	0					0		Fleece rot (moderate), sun burn
9	Weaning	second visit	0.5-4 months	84	composite	meat_breed	high_rainfall	Prime_lamb	3.25	1	0	0	0	1	1	1	0	0	0	0	0	0	0	0	0	0					0		Fleece rot (minor), nasal discharge
9	Weaning	second visit	0.5-4 months	59	composite	meat_breed	high_rainfall	Prime_lamb	3.25	1	0	0	0	1	0	0	0	1	0	0	0	0	1	1	0	0					0		sun burn,
9	Weaning	second visit	0.5-4 months	60	composite	meat_breed	high_rainfall	Prime_lamb	3	1	0	0	1	1	0	0	0	1	0	0	0	0	1	1	0	0					0		sun burn
9	Weaning	second visit	0.5-4 months	88	composite	meat_breed	high_rainfall	Prime_lamb	3	1	0	0	1	1	1	1	0	0	0	0	0	0	0	1	0	0					0		Fleece rot (minor)
9	Weaning	second visit	0.5-4 months	62	composite	meat_breed	high_rainfall	Prime_lamb	3	1	0	0	1	1	0	0	0	1	0	0	0	0	1	1	0	0					0		sun burn
9	Weaning	second visit	0.5-4 months	63	composite	meat_breed	high_rainfall	Prime_lamb	3	1	0	0	1	1	0	0	0	1	0	0	0	0	1	1	0	0					0		sun burn
9	Weaning	second visit	0.5-4 months	90	composite	meat_breed	high_rainfall	Prime_lamb	2.5	0	0	0	0	1	1	1	0	0	0	0	0	0	0	1	1	0					0		Fleece rot (moderate)
9	Weaning	second visit	0.5-4 months	65	composite	meat_breed	high_rainfall	Prime_lamb	3.25	1	0	0	0	1	0	0	0	1	0	0	0	0	1	1	0	0					0		sun burn
9	Weaning	second visit	0.5-4 months	91	composite	meat_breed	high_rainfall	Prime_lamb	3.5	0	0	0	0	1	1	1	0	0	0	0	0	0	0	1	0	0					0		Fleece rot (moderate)
9	Weaning	second visit	0.5-4 months	67	composite	meat_breed	high_rainfall	Prime_lamb	2.5	0	0	0	0	1	0	0	0	1	0	0	0	0	1	1	0	0					0		sun burn
9	Weaning	second visit	0.5-4 months	92	composite	meat_breed	high_rainfall	Prime_lamb	2.75	1	0	0	0	1	1	1	0	1	0	0	0	0	1	1	0	0					0		Fleece rot (minor), sun burn
9	Weaning	second visit	0.5-4 months	93	composite	meat_breed	high_rainfall	Prime_lamb	2.75	1	0	0	0	1	1	1	0	1	0	0	0	0	1	1	0	0					0		Fleece rot (minor), sun burn
19	Weaning	first visit	≥ 4 months	65	Poll Dorset	meat_breed	wheat_sheep	Prime_lamb	1.5	0	0	1	0	0	0	0	0	0	0	0	0	0	0	0	2	0	1	drafted for further inspection by the farmer			0		Low condition, nasal discharge (moderate/severe)
9	Weaning	second visit	0.5-4 months	71	composite	meat_breed	high_rainfall	Prime_lamb	3	1	0	0	1	1	0	0	0	0	0	0	0	0	0	1	0	0					0
9	Weaning	second visit	0.5-4 months	94	composite	meat_breed	high_rainfall	Prime_lamb	3.75	0	1	0	0	0	1	1	0	1	0	0	0	0	1	1	0	0					0		Fleece rot (moderate), sun burn
9	Weaning	second visit	0.5-4 months	95	composite	meat_breed	high_rainfall	Prime_lamb	3	1	0	0	1	1	1	1	0	1	0	0	0	0	1	1	0	0					0		Fleece rot (minor)
9	Weaning	second visit	0.5-4 months	97	composite	meat_breed	high_rainfall	Prime_lamb	3	1	0	0	1	1	1	1	0	1	0	0	0	0	1	1	2	0					0		Fleece rot (moderate), sun burn
9	Weaning	second visit	0.5-4 months	75	composite	meat_breed	high_rainfall	Prime_lamb	2.5	0	0	0	0	1	0	0	1	1	0	0	0	0	1	1	0	0					0		abscess neck (medium), sun burn
9	Weaning	second visit	0.5-4 months	76	composite	meat_breed	high_rainfall	Prime_lamb	2.5	0	0	0	0	1	0	0	0	0	0	0	0	0	0	1	0	0					0		nasal discharge
9	Weaning	second visit	0.5-4 months	77	composite	meat_breed	high_rainfall	Prime_lamb	2.5	0	0	0	0	1	0	0	0	0	0	0	0	0	0	1	1	0					0
9	Weaning	second visit	0.5-4 months	78	composite	meat_breed	high_rainfall	Prime_lamb	2.75	1	0	0	0	1	0	0	0	0	0	0	0	0	0	1	0	0			1	1	0	(score 1)
9	Weaning	second visit	0.5-4 months	98	composite	meat_breed	high_rainfall	Prime_lamb	3	1	0	0	1	1	1	1	0	0	0	0	0	0	0	1	1	0					0		Fleece rot (minor)
9	Weaning	second visit	0.5-4 months	80	composite	meat_breed	high_rainfall	Prime_lamb	2.5	0	0	0	0	1	0	0	0	1	0	0	0	0	1	1	1	0					0		sun burn
9	Weaning	second visit	0.5-4 months	99	composite	meat_breed	high_rainfall	Prime_lamb	3.25	1	0	0	0	1	1	1	0	1	0	0	0	0	1	1	0	0					0		Fleece rot (moderate), sun burn, nasal discharge
9	Weaning	second visit	0.5-4 months	82	composite	meat_breed	high_rainfall	Prime_lamb	2.75	1	0	0	0	1	0	0	0	0	0	0	0	0	0	1	1	0					0
9	Weaning	second visit	0.5-4 months	83	composite	meat_breed	high_rainfall	Prime_lamb	2.5	0	0	0	0	1	0	0	0	0	0	0	0	0	0	1	0	0					0
9	Weaning	second visit	0.5-4 months	100	composite	meat_breed	high_rainfall	Prime_lamb	2.75	1	0	0	0	1	1	1	3	1	0	0	0	0	1	1	0	0					0		Fleece rot (minor), wounds on the head, severe sun burn
9	Weaning	second visit	0.5-4 months	85	composite	meat_breed	high_rainfall	Prime_lamb	3	1	0	0	1	1	0	0	0	0	0	0	0	0	0	1	0	0					0
9	Weaning	second visit	0.5-4 months	86	composite	meat_breed	high_rainfall	Prime_lamb	3	1	0	0	1	1	0	0	0	0	0	0	0	0	0	1	2	0					0		nasal discharge
9	Weaning	second visit	0.5-4 months	87	composite	meat_breed	high_rainfall	Prime_lamb	3	1	0	0	1	1	0	0	0	1	0	0	0	0	1	1	0	0					0		sun burn
10	Pregnancy	second visit	≥ 4 months	104	Merino	wool_breed	wheat_sheep	Meat_wool	2.75	1	0	0	0	1	1	1	0	0	0	0	0	0	0	1	0	0					0		Fleece rot (minor)
9	Weaning	second visit	0.5-4 months	89	composite	meat_breed	high_rainfall	Prime_lamb	3.25	1	0	0	0	1	0	0	0	1	0	0	0	0	1	1	0	0					0		sun burn abscess (medium)
10	Pregnancy	second visit	≥ 4 months	105	Merino	wool_breed	wheat_sheep	Meat_wool	3	1	0	0	1	1	1	1	0	0	0	0	0	0	0	1	0	0					0		Fleece rot (minor)
10	Pregnancy	second visit	≥ 4 months	112	Merino	wool_breed	wheat_sheep	Meat_wool	2.75	1	0	0	0	1	1	1	0	0	0	0	0	0	0	1	0	0					0		Fleece rot (minor)
10	Pregnancy	second visit	≥ 4 months	122	Merino	wool_breed	wheat_sheep	Meat_wool	3	1	0	0	1	1	1	1	0	0	0	0	0	0	0	1	0	0					0		Fleece rot (minor)
10	Pregnancy	second visit	≥ 4 months	124	Merino	wool_breed	wheat_sheep	Meat_wool	3	1	0	0	1	1	1	1	0	0	0	0	0	0	0	1	0	0					0		Fleece rot (minor)
10	Pregnancy	second visit	≥ 4 months	127	Merino	wool_breed	wheat_sheep	Meat_wool	3	1	0	0	1	1	1	1	0	0	0	0	0	0	0	1	0	0					0		Fleece rot (minor)
10	Pregnancy	second visit	≥ 4 months	130	Merino	wool_breed	wheat_sheep	Meat_wool	2.75	1	0	0	0	1	1	1	0	0	0	0	0	0	0	1	0	0					0		Fleece rot (minor)
9	Weaning	second visit	0.5-4 months	96	composite	meat_breed	high_rainfall	Prime_lamb	3	1	0	0	1	1	0	0	0	1	0	0	0	0	1	1	2	0					0		sun burn
10	Pregnancy	second visit	≥ 4 months	143	Merino	wool_breed	wheat_sheep	Meat_wool	3	1	0	0	1	1	1	1	0	0	0	0	0	0	0	1	0	0					0		Fleece rot (minor)
10	Pregnancy	second visit	≥ 4 months	146	Merino	wool_breed	wheat_sheep	Meat_wool	3	1	0	0	1	1	1	1	0	0	0	0	0	0	0	1	0	0					0		Fleece rot (minor)
10	Pregnancy	second visit	≥ 4 months	147	Merino	wool_breed	wheat_sheep	Meat_wool	3	1	0	0	1	1	1	1	0	0	0	0	0	0	0	1	0	0					0		Fleece rot (moderate)
10	Pregnancy	second visit	≥ 4 months	148	Merino	wool_breed	wheat_sheep	Meat_wool	2.75	1	0	0	0	1	1	1	0	1	0	0	0	0	1	1	0	0					0		Fleece rot (moderate), sun burn
9	Pregnancy	first visit	≥ 4 months	109	composite	meat_breed	high_rainfall	Prime_lamb	3.5	0	0	0	0	1	0	0	0	0	0	0	0	0	0	0	0	0					0
9	Pregnancy	first visit	≥ 4 months	110	composite	meat_breed	high_rainfall	Prime_lamb	3.5	0	0	0	0	1	0	0	0	0	0	0	0	0	0	1	0	0					0
9	Pregnancy	first visit	≥ 4 months	111	composite	meat_breed	high_rainfall	Prime_lamb	3	1	0	0	1	1	0	0	0	0	0	0	0	0	0	1	2	0					0
9	Pregnancy	first visit	≥ 4 months	112	composite	meat_breed	high_rainfall	Prime_lamb	3	1	0	0	1	1	0	0	0	0	0	0	0	0	0	1	2	0					0
9	Pregnancy	first visit	≥ 4 months	113	composite	meat_breed	high_rainfall	Prime_lamb	2.5	0	0	0	0	1	0	0	0	1	0	0	0	0	1	1	0	0					0		sun burn
9	Pregnancy	first visit	≥ 4 months	114	composite	meat_breed	high_rainfall	Prime_lamb	3.25	1	0	0	0	1	0	0	0	0	0	0	0	0	0	1	1	0			1	1	0	(score 1)
9	Pregnancy	first visit	≥ 4 months	115	composite	meat_breed	high_rainfall	Prime_lamb	3	1	0	0	1	1	0	0	0	0	0	0	0	0	0	1	0	0			1	1	0	(score 1)
19	Weaning	first visit	≥ 4 months	68	Poll Dorset	meat_breed	wheat_sheep	Prime_lamb	2.5	0	0	0	0	1	0	0	0	0	0	0	0	0	0	1	0	0	1	drafted for further inspection by the farmer	1	2	1	(score 2)	Lameness
9	Pregnancy	first visit	≥ 4 months	117	composite	meat_breed	high_rainfall	Prime_lamb	2.75	1	0	0	0	1	0	0	0	0	0	0	0	0	0	1	0	0					0
9	Pregnancy	first visit	≥ 4 months	118	composite	meat_breed	high_rainfall	Prime_lamb	3.5	0	0	0	0	1	0	0	0	0	0	0	0	0	0	1	0	0					0
9	Pregnancy	first visit	≥ 4 months	119	composite	meat_breed	high_rainfall	Prime_lamb	3.5	0	0	0	0	1	0	0	0	0	0	0	0	0	0	1	0	0					0
9	Pregnancy	first visit	≥ 4 months	120	composite	meat_breed	high_rainfall	Prime_lamb	3.25	1	0	0	0	1	0	0	0	0	0	0	0	0	0	1	0	0					0
9	Pregnancy	first visit	≥ 4 months	121	composite	meat_breed	high_rainfall	Prime_lamb	3.25	1	0	0	0	1	0	0	0	0	0	0	0	0	0	1	0	0					0
9	Pregnancy	first visit	≥ 4 months	122	composite	meat_breed	high_rainfall	Prime_lamb	3.75	0	1	0	0	0	0	0	0	0	0	0	0	0	0	0	0	0					0
9	Pregnancy	first visit	≥ 4 months	123	composite	meat_breed	high_rainfall	Prime_lamb	3.75	0	1	0	0	0	0	0	0	0	0	0	0	0	0	0	0	0					0
9	Pregnancy	first visit	≥ 4 months	124	composite	meat_breed	high_rainfall	Prime_lamb	2.75	1	0	0	0	1	0	0	0	0	0	0	0	0	0	1	0	0					0
9	Pregnancy	first visit	≥ 4 months	125	composite	meat_breed	high_rainfall	Prime_lamb	3	1	0	0	1	1	0	0	0	0	0	0	0	0	0	1	0	0					0
19	Weaning	first visit	≥ 4 months	98	Poll Dorset	meat_breed	wheat_sheep	Prime_lamb	3.75	0	1	0	0	0	0	0	0	0	0	0	0	0	0	1	0	0	1	drafted for further inspection by the farmer	1	2	1	(score 2)	Lameness
9	Pregnancy	first visit	≥ 4 months	127	composite	meat_breed	high_rainfall	Prime_lamb	3.5	0	0	0	0	1	0	0	0	0	0	0	0	0	0	1	0	0					0
9	Pregnancy	first visit	≥ 4 months	128	composite	meat_breed	high_rainfall	Prime_lamb	3.25	1	0	0	0	1	0	0	0	0	0	0	0	0	0	1	0	0					0
9	Pregnancy	first visit	≥ 4 months	129	composite	meat_breed	high_rainfall	Prime_lamb	3.25	1	0	0	0	1	0	0	0	0	0	0	0	0	0	1	0	0					0
9	Pregnancy	first visit	≥ 4 months	130	composite	meat_breed	high_rainfall	Prime_lamb	3.5	0	0	0	0	1	0	0	0	0	0	0	0	0	0	1	0	0					0
9	Pregnancy	first visit	≥ 4 months	131	composite	meat_breed	high_rainfall	Prime_lamb	3.25	1	0	0	0	1	0	0	0	0	0	0	0	0	0	1	1	0					0
9	Pregnancy	first visit	≥ 4 months	132	composite	meat_breed	high_rainfall	Prime_lamb	3	1	0	0	1	1	0	0	0	0	0	0	0	0	0	1	0	0					0
9	Pregnancy	first visit	≥ 4 months	133	composite	meat_breed	high_rainfall	Prime_lamb	3.5	0	0	0	0	1	0	0	0	0	0	0	0	0	0	1	0	0					0
9	Pregnancy	first visit	≥ 4 months	134	composite	meat_breed	high_rainfall	Prime_lamb	3	1	0	0	1	1	0	0	0	0	0	0	0	0	0	1	0	0					0
9	Pregnancy	first visit	≥ 4 months	135	composite	meat_breed	high_rainfall	Prime_lamb	3	1	0	0	1	1	0	0	0	0	0	0	0	0	0	1	0	0					0
9	Pregnancy	first visit	≥ 4 months	136	composite	meat_breed	high_rainfall	Prime_lamb	3.25	1	0	0	0	1	0	0	0	0	0	0	0	0	0	1	0	0					0
9	Pregnancy	first visit	≥ 4 months	137	composite	meat_breed	high_rainfall	Prime_lamb	3	1	0	0	1	1	0	0	0	0	0	0	0	0	0	1	0	0					0
9	Pregnancy	first visit	≥ 4 months	138	composite	meat_breed	high_rainfall	Prime_lamb	3	1	0	0	1	1	0	0	0	0	0	0	0	0	0	1	2	0					0
9	Pregnancy	first visit	≥ 4 months	139	composite	meat_breed	high_rainfall	Prime_lamb	2.75	1	0	0	0	1	0	0	0	0	0	0	0	0	0	1	0	0					0
9	Pregnancy	first visit	≥ 4 months	140	composite	meat_breed	high_rainfall	Prime_lamb	3.25	1	0	0	0	1	0	0	0	0	0	0	0	0	0	1	2	0					0
19	Pregnancy	second visit	≥ 4 months	119	Poll Dorset	meat_breed	wheat_sheep	Prime_lamb	2.25	0	0	1	0	0	0	0	0	0	1	0	0	0	1	1	3	0	1	drafted for further inspection by the farmer			0		nasal discharge (moderate/severe), low condition, active pink eye (photo).
9	Pregnancy	first visit	≥ 4 months	142	composite	meat_breed	high_rainfall	Prime_lamb	2.75	1	0	0	0	1	0	0	0	0	0	0	0	0	0	1	0	0					0
9	Pregnancy	first visit	≥ 4 months	143	composite	meat_breed	high_rainfall	Prime_lamb	3.25	1	0	0	0	1	0	0	0	1	0	0	0	0	1	1	1	0					0		sun burn
9	Pregnancy	first visit	≥ 4 months	144	composite	meat_breed	high_rainfall	Prime_lamb	3.25	1	0	0	0	1	0	0	0	0	0	0	0	0	0	1	0	0					0
9	Pregnancy	first visit	≥ 4 months	145	composite	meat_breed	high_rainfall	Prime_lamb	2.5	0	0	0	0	1	0	0	0	0	0	0	0	0	0	1	3	0					0
9	Pregnancy	first visit	≥ 4 months	146	composite	meat_breed	high_rainfall	Prime_lamb	3.25	1	0	0	0	1	0	0	0	0	0	0	0	0	0	1	0	0			1	1	0	(score 1)
9	Pregnancy	first visit	≥ 4 months	147	composite	meat_breed	high_rainfall	Prime_lamb	3.5	0	0	0	0	1	0	0	0	0	0	0	0	0	0	1	0	0					0
9	Pregnancy	first visit	≥ 4 months	148	composite	meat_breed	high_rainfall	Prime_lamb	3.25	1	0	0	0	1	0	0	0	0	0	0	0	0	0	1	0	0					0
9	Pregnancy	first visit	≥ 4 months	149	composite	meat_breed	high_rainfall	Prime_lamb	3.5	0	0	0	0	1	0	0	0	0	0	0	0	0	0	1	0	0					0
9	Pregnancy	first visit	≥ 4 months	150	composite	meat_breed	high_rainfall	Prime_lamb	3.5	0	0	0	0	1	0	0	0	0	0	0	0	0	0	1	0	0					0
9	Pregnancy	first visit	≥ 4 months	151	composite	meat_breed	high_rainfall	Prime_lamb	3.25	1	0	0	0	1	0	0	0	0	0	0	0	0	0	1	2	0					0
9	Pregnancy	first visit	≥ 4 months	152	composite	meat_breed	high_rainfall	Prime_lamb	3	1	0	0	1	1	0	0	0	0	0	0	0	0	0	1	2	0					0
9	Pregnancy	first visit	≥ 4 months	153	composite	meat_breed	high_rainfall	Prime_lamb	3	1	0	0	1	1	0	0	0	0	0	0	0	0	0	1	0	0					0
9	Pregnancy	first visit	≥ 4 months	154	composite	meat_breed	high_rainfall	Prime_lamb	3.25	1	0	0	0	1	0	0	0	0	0	0	0	0	0	1	1	0					0
9	Pregnancy	first visit	≥ 4 months	155	composite	meat_breed	high_rainfall	Prime_lamb	3.5	0	0	0	0	1	0	0	0	0	0	0	0	0	0	1	0	0					0
9	Pregnancy	first visit	≥ 4 months	156	composite	meat_breed	high_rainfall	Prime_lamb	4	0	1	0	0	0	0	0	0	0	0	0	0	0	0	1	1	0					0
9	Pregnancy	first visit	≥ 4 months	157	composite	meat_breed	high_rainfall	Prime_lamb	3.75	0	1	0	0	0	0	0	0	0	0	0	0	0	0	1	2	0					0
9	Pregnancy	first visit	≥ 4 months	158	composite	meat_breed	high_rainfall	Prime_lamb	3.25	1	0	0	0	1	0	0	0	0	0	0	0	0	0	1	0	0					0
9	Pregnancy	first visit	≥ 4 months	159	composite	meat_breed	high_rainfall	Prime_lamb	3.75	0	1	0	0	0	0	0	0	0	0	0	0	0	0	1	0	0					0
9	Pregnancy	first visit	≥ 4 months	160	composite	meat_breed	high_rainfall	Prime_lamb	2.75	1	0	0	0	1	0	0	0	0	0	0	0	0	0	1	0	0					0
9	Pregnancy	first visit	≥ 4 months	161	composite	meat_breed	high_rainfall	Prime_lamb	3.25	1	0	0	0	1	0	0	0	0	0	0	0	0	0	1	3	0					0
9	Pregnancy	first visit	≥ 4 months	162	composite	meat_breed	high_rainfall	Prime_lamb	3	1	0	0	1	1	0	0	0	0	0	0	0	0	0	1	0	0					0
9	Pregnancy	first visit	≥ 4 months	163	composite	meat_breed	high_rainfall	Prime_lamb	3.25	1	0	0	0	1	0	0	0	0	0	0	0	0	0	1	2	0			1	1	0	(score 1)
19	Pregnancy	second visit	≥ 4 months	130	Poll Dorset	meat_breed	wheat_sheep	Prime_lamb	1.5	0	0	1	0	0	0	0	0	1	0	0	0	0	1	0	3	0	1	drafted for further inspection by the farmer			0		Low condition, sun burn (ears), nasal discharge (moderate/severe)
9	Pregnancy	first visit	≥ 4 months	165	composite	meat_breed	high_rainfall	Prime_lamb	3.25	1	0	0	0	1	0	0	0	0	0	0	0	0	0	1	1	0					0
9	Pregnancy	first visit	≥ 4 months	166	composite	meat_breed	high_rainfall	Prime_lamb	3.75	0	1	0	0	0	0	0	0	0	0	0	0	0	0	1	0	0					0
9	Pregnancy	first visit	≥ 4 months	167	composite	meat_breed	high_rainfall	Prime_lamb	2.75	1	0	0	0	1	0	0	0	0	0	0	0	0	0	1	1	0					0
9	Pregnancy	first visit	≥ 4 months	168	composite	meat_breed	high_rainfall	Prime_lamb	3.75	0	1	0	0	0	0	0	0	0	0	0	0	0	0	1	1	0					0
9	Pregnancy	first visit	≥ 4 months	169	composite	meat_breed	high_rainfall	Prime_lamb	2.75	1	0	0	0	1	0	0	0	0	0	0	0	0	0	1	1	0					0
9	Pregnancy	first visit	≥ 4 months	170	composite	meat_breed	high_rainfall	Prime_lamb	3.25	1	0	0	0	1	0	0	0	0	0	0	0	0	0	1	0	0					0
9	Pregnancy	first visit	≥ 4 months	171	composite	meat_breed	high_rainfall	Prime_lamb	3.5	0	0	0	0	1	0	0	0	0	0	0	0	0	0	1	3	0					0
9	Pregnancy	first visit	≥ 4 months	172	composite	meat_breed	high_rainfall	Prime_lamb	3.25	1	0	0	0	1	0	0	0	0	0	0	0	0	0	1	2	0					0
9	Pregnancy	first visit	≥ 4 months	173	composite	meat_breed	high_rainfall	Prime_lamb	3.5	0	0	0	0	1	0	0	0	0	0	0	0	0	0	1	1	0					0
9	Pregnancy	first visit	≥ 4 months	174	composite	meat_breed	high_rainfall	Prime_lamb	3	1	0	0	1	1	0	0	0	0	0	0	0	0	0	1	2	0					0
9	Pregnancy	first visit	≥ 4 months	175	composite	meat_breed	high_rainfall	Prime_lamb	3.5	0	0	0	0	1	0	0	0	0	0	0	0	0	0	1	2	0					0
9	Pregnancy	first visit	≥ 4 months	176	composite	meat_breed	high_rainfall	Prime_lamb	2.75	1	0	0	0	1	0	0	0	0	0	0	0	0	0	1	2	0					0
9	Pregnancy	first visit	≥ 4 months	177	composite	meat_breed	high_rainfall	Prime_lamb	3	1	0	0	1	1	0	0	0	0	0	0	0	0	0	1	1	0					0
9	Pregnancy	first visit	≥ 4 months	178	composite	meat_breed	high_rainfall	Prime_lamb	3.5	0	0	0	0	1	0	0	0	0	0	0	0	0	0	1	1	0					0
9	Pregnancy	first visit	≥ 4 months	179	composite	meat_breed	high_rainfall	Prime_lamb	3.5	0	0	0	0	1	0	0	0	0	0	0	0	0	0	1	1	0					0
9	Pregnancy	first visit	≥ 4 months	180	composite	meat_breed	high_rainfall	Prime_lamb	3.25	1	0	0	0	1	0	0	0	0	0	0	0	0	0	1	0	0					0
10	Pregnancy	second visit	≥ 4 months	151	Merino	wool_breed	wheat_sheep	Meat_wool	3	1	0	0	1	1	1	1	0	1	0	0	0	0	1	1	0	0					0		Fleece rot (moderate), sun burn
9	Pregnancy	first visit	≥ 4 months	182	composite	meat_breed	high_rainfall	Prime_lamb	3.25	1	0	0	0	1	0	0	0	0	0	0	0	0	0	1	1	0					0
9	Pregnancy	first visit	≥ 4 months	183	composite	meat_breed	high_rainfall	Prime_lamb	3	1	0	0	1	1	0	0	0	0	0	0	0	0	0	1	1	0					0
9	Pregnancy	first visit	≥ 4 months	184	composite	meat_breed	high_rainfall	Prime_lamb	3.25	1	0	0	0	1	0	0	0	0	0	0	0	0	0	1	1	0					0
9	Pregnancy	first visit	≥ 4 months	185	composite	meat_breed	high_rainfall	Prime_lamb	3.75	0	1	0	0	0	0	0	0	0	0	0	0	0	0	1	0	0					0
9	Pregnancy	first visit	≥ 4 months	186	composite	meat_breed	high_rainfall	Prime_lamb	3.25	1	0	0	0	1	0	0	0	0	0	0	0	0	0	1	1	0					0
9	Pregnancy	first visit	≥ 4 months	187	composite	meat_breed	high_rainfall	Prime_lamb	3	1	0	0	1	1	0	0	0	0	0	0	0	0	0	1	2	0					0
9	Pregnancy	first visit	≥ 4 months	188	composite	meat_breed	high_rainfall	Prime_lamb	3.25	1	0	0	0	1	0	0	0	0	0	0	0	0	0	1	0	0			1	1	0	(score 1)
9	Pregnancy	first visit	≥ 4 months	189	composite	meat_breed	high_rainfall	Prime_lamb	3.5	0	0	0	0	1	0	0	0	0	0	0	0	0	0	1	3	0					0
9	Pregnancy	first visit	≥ 4 months	190	composite	meat_breed	high_rainfall	Prime_lamb	3.5	0	0	0	0	1	0	0	0	0	0	0	0	0	0	1	1	0					0
9	Pregnancy	first visit	≥ 4 months	191	composite	meat_breed	high_rainfall	Prime_lamb	3.75	0	1	0	0	0	0	0	0	0	0	0	0	0	0	0	0	0					0
9	Pregnancy	first visit	≥ 4 months	192	composite	meat_breed	high_rainfall	Prime_lamb	3.5	0	0	0	0	1	0	0	0	0	0	0	0	0	0	1	1	0					0
9	Pregnancy	first visit	≥ 4 months	193	composite	meat_breed	high_rainfall	Prime_lamb	3.75	0	1	0	0	0	0	0	0	0	0	0	0	0	0	1	0	0					0
9	Pregnancy	first visit	≥ 4 months	194	composite	meat_breed	high_rainfall	Prime_lamb	3.25	1	0	0	0	1	0	0	0	1	0	0	0	0	1	1	0	0					0		sun burn
9	Pregnancy	first visit	≥ 4 months	195	composite	meat_breed	high_rainfall	Prime_lamb	3.75	0	1	0	0	0	0	0	0	0	0	0	0	0	0	1	0	0					0
9	Pregnancy	first visit	≥ 4 months	196	composite	meat_breed	high_rainfall	Prime_lamb	3	1	0	0	1	1	0	0	0	0	0	0	0	0	0	1	2	0					0
9	Pregnancy	first visit	≥ 4 months	197	composite	meat_breed	high_rainfall	Prime_lamb	3	1	0	0	1	1	0	0	0	0	0	0	0	0	0	1	0	0					0
9	Pregnancy	first visit	≥ 4 months	198	composite	meat_breed	high_rainfall	Prime_lamb	3.25	1	0	0	0	1	0	0	0	0	0	0	0	0	0	1	2	0					0
9	Pregnancy	first visit	≥ 4 months	199	composite	meat_breed	high_rainfall	Prime_lamb	3.5	0	0	0	0	1	0	0	0	0	0	0	0	0	0	1	2	0					0
9	Pregnancy	first visit	≥ 4 months	200	composite	meat_breed	high_rainfall	Prime_lamb	3.5	0	0	0	0	1	0	0	0	0	0	0	0	0	0	1	3	0					0
10	Weaning	first visit	≥ 4 months	2	Merino	wool_breed	wheat_sheep	Meat_wool	2.75	1	0	0	0	1	0	0	0	0	0	0	0	0	0	0	1	0					0
10	Weaning	first visit	≥ 4 months	3	Merino	wool_breed	wheat_sheep	Meat_wool	2.75	1	0	0	0	1	0	0	0	0	0	0	0	0	0	1	0	0					0
10	Weaning	first visit	≥ 4 months	4	Merino	wool_breed	wheat_sheep	Meat_wool	3	1	0	0	1	1	0	0	0	0	0	0	0	0	0	0	1	0					0
10	Weaning	first visit	≥ 4 months	5	Merino	wool_breed	wheat_sheep	Meat_wool	2.5	0	0	0	0	1	0	0	0	0	0	0	0	0	0	1	1	0					0
10	Weaning	first visit	≥ 4 months	6	Merino	wool_breed	wheat_sheep	Meat_wool	2.5	0	0	0	0	1	0	0	0	0	0	0	0	0	0	1	0	0					0
10	Weaning	first visit	≥ 4 months	7	Merino	wool_breed	wheat_sheep	Meat_wool	3.5	0	0	0	0	1	0	0	0	0	0	0	0	0	0	1	0	0					0
10	Weaning	first visit	≥ 4 months	8	Merino	wool_breed	wheat_sheep	Meat_wool	3.25	1	0	0	0	1	0	0	0	0	0	0	0	0	0	0	1	0					0
10	Weaning	first visit	≥ 4 months	9	Merino	wool_breed	wheat_sheep	Meat_wool	2.5	0	0	0	0	1	0	0	0	0	0	0	0	0	0	1	0	0					0
[truncated: 4,201 more rows]

## Sheet: Dataset relevant to Table. 4
Pregnancy
	BCS 2.25 or below	BCS adequate	BCS 3.75 or above	Fleece	Injuries	Dag score 4-5	Tail length	Lameness (all)	lameness2	Further care
	1	98	1	19	3	0	82	3	0	0
	11	89	0	1	7	3	95	10	3	3
	1	93	6	0	4	0	79	5	1	2
	9	87	4	0	2	0	94	2	1	1
	19	76	5	1	10	0	86	3	1	1
	2	93	5	0	0	0	83	15	4	4
	2	96	2	14	19	0	94	5	1	3
	2	91	7	4	1	0	86	11	3	3
	1	87	12	2	3	0	94	8	2	5
	0	100	0	27	22	0	100	1	0	3
	4	96	0	1	48	0	100	4	2	3
	16	84	0	0	37	0	98	5	0	3
	6	94	0	6	35	0	96	1	0	0
	45	55	0	14	36	3	76	3	1	3
	0	100	0	0	25	0	33	1	1	1
	11	88	1	33	39	0	48	5	1	4
	16	84	0	0	45	9	89	3	1	1
	21	79	0	46	16	1	61	3	1	3
	2	97	1	4	33	0	95	5	1	1
	15	85	0	5	51	6	75	3	2	5
	24	76	0	2	18	0	97	5	2	3
	3	96	1	0	41	0	100	2	1	1
	11	89	0	1	82	0	100	3	1	5
	0	100	0	3	56	6	100	4	1	3
	0	99	1	11	16	1	88	3	1	3
	6	94	0	29	32	0	99	7	4	5
	1	99	0	9	54	2	98	3	1	2
	5	95	0	6	49	0	100	1	1	1
	5	95	0	1	94	1	100	2	0	2
	14	86	0	13	26	1	99	2	2	3
Weaning
	BCS 2.25 or below	BCS adequate	BCS 3.75 or above	fleece	injuries	Dag score 4-5	Tail length	Lameness (all)	lameness2	further care
	11	85	4	1	3	0	100	3	1	3
	23	77	0	10	51	1	93	7	1	11
	21	79	0	2	39	0	88	6	0	1
	2	91	7	0	60	0	97	3	0	2
	8	91	1	21	53	0	82	8	4	4
	0	100	0	2	68	0	94	6	2	4
	43	56	1	0	2	0	68	5	2	2
	17	82	1	28	31	0	49	1	0	1
	1	97	2	54	63	0	98	5	0	1
	9	86	5	2	4	1	92	9	3	5
	1	89	10	0	1	4	97	7	2	3
	4	87	9	4	5	69	98	9	4	9
	10	89	1	5	1	18	64	3	1	1
	1	96	3	5	2	0	95	7	3	5
	15	81	4	0	8	11	96	7	4	4
	11	85	4	1	2	0	100	3	2	2
	5	82	13	4	12	14	22	7	3	4
	38	62	0	1	15	13	59	1	1	1
	28	68	4	7	14	1	36	8	3	7
	1	89	10	6	24	0	91	6	2	3
	20	78	2	14	8	0	34	8	2	3
	11	88	1	8	5	8	86	8	2	2
	0	98	2	2	38	0	100	2	1	1
	27	73	0	8	15	0	100	6	2	4
	2	97	1	12	91	0	95	10	3	4
	15	85	0	2	49	0	73	1	0	5
	16	84	0	2	43	3	93	2	0	2
	24	74	2	9	29	3	100	6	0	4
	24	75	1	19	72	0	91	3	0	0
	2	91	7	77	64	0	99	3	2	2
	11	89	0	2	39	0	99	3	0	3
	6	84	10	1	100	0	84	5	2	5
